# Supplementary material for: Development and validation of a food group system for intake control in people with diabetes: SMARTCLOTH-Database
Source: PLOS Digit Health. 2026 Jul 9;5(7):e0001498. doi: 10.1371/journal.pdig.0001498 (PMC13349172; doi:10.1371/journal.pdig.0001498)
Supplement: S1 Data — (XLSX) [file pdig.0001498.s003.xlsx]

## Sheet: smartcloth
Grupo de alimento	Subgrupo	Kcal	Carb	Lip	Prot
LÁCTEOS ENTEROS	CRUDO	69.584	4.831	4.156	3.576
LÁCTEOS SEMIDESNATADOS	CRUDO	47.29	4.95	1.74	3.32
LÁCTEOS DESNATADOS	CRUDO	33.93	4.78	0.28	3.38
LÁCTEOS AZUCARADOS	CRUDO	85.98	13.16	2.57	3.01
POSTRES LÁCTEOS	CRUDO	184.84	24.78	8.06	3.56
AZÚCAR Y DULCES	CRUDO	351.62	84.46	2.47	2.62
VERDURAS Y HORTALIZAS	CRUDO	24.54	4.12	0.37	1.48
VERDURAS Y HORTALIZAS	COCINADO	22.82	2.35	0.37	1.58
FRUTA FRESCA, DESHIDRATADA Y Z	CRUDO	48.055	11.196	0.2497	0.801
CEREALES Y TUBÉRCULOS	CRUDO	210.53	44.52	1.42	6.22
CEREALES Y TUBÉRCULOS	COCINADO	96.17	23.75	0.51	1.95
LEGUMBRES	CRUDO	322.36	55.23	3.27	21.48
LEGUMBRES	COCINADO	117.62	18.68	1.46	8.58
REPOSTERÍA, PASTELERÍA Y OTROS	CRUDO	389.462	50.55	14.204	7.278
A. PROTEICOS MUY MAGROS	CRUDO	99.47	1.01	1.76	19.3
A. PROTEICOS MUY MAGROS	COCINADO	94.5	0.13	1.31	19.78
ALIMENTOS PROTEICOS MAGROS	CRUDO	138.956	0.443	7.046	18.477
ALIMENTOS PROTEICOS MAGROS	COCINADO	173.116	0.737	8.378	22.879
A. PROTEICOS SEMIGRASOS	COCINADO	147.69	0.64	10.67	12.98
A. PROTEICOS SEMIGRASOS	CRUDO	155.25	0.64	11.26	13.47
A. PROTEICOS GRASOS	CRUDO	279.04	0	21.6	20.61
A. PROTEICOS GRASOS	COCINADO	281.56	0	22.6	18.69
A. PROTEICOS MUY GRASOS	CRUDO	319.11	3.507	28.48	13.348
GRASAS RICAS EN AGMI	CRUDO	728.325	3.43	78.811	2.89
A. GRASOS RICOS AGS	CRUDO	561.78	1.78	61.15	1.26
A. GRASOS RICOS EN AGP	CRUDO	846.23	2.487	93.285	2.487
OTRAS MEZCLAS GRASAS	CRUDO	826.86	0.07	91.36	1.07

## Sheet: modelos
Grupo de alimento	Subgrupo	Alimento	Kcal BDCA	Carb BDCA	Lip BDCA	Prot BDCA	Kcal SMARTCLOTH	Carb SMARTCLOTH	Lip SMARTCLOTH	Prot SMARTCLOTH
LÁCTEOS ENTEROS	CRUDO	CUAJADA	92.03	6.7	5.3	4.8
LÁCTEOS ENTEROS	CRUDO	LECHE DE CABRA	65.58	4.5	3.9	3.4
LÁCTEOS ENTEROS	CRUDO	LECHE ENTERA UHT	66	4.8	3.9	3.2
LÁCTEOS ENTEROS	CRUDO	QUESO FRESCO	105	5.7	7.1	6.8
LÁCTEOS ENTEROS	CRUDO	YOGUR NATURAL ENTERO	62	4	3.2	3.4
LÁCTEOS SEMIDESNATADOS	CRUDO	LECHE FERMENTADA	63	4.4	3.4	3.6
LÁCTEOS SEMIDESNATADOS	CRUDO	LECHE SEMIDESNATADA UHT	46	5	1.6	3.3
LÁCTEOS DESNATADOS	CRUDO	LECHE DESNATADA UHT	34.28	4.9	0.3	3.3
LÁCTEOS DESNATADOS	CRUDO	YOGUR DESNATADO EDULCORADO	31.15	3.8	0.1	4
LÁCTEOS AZUCARADOS	CRUDO	YOGUR AZUCARADO SABORES	93	13.2	3.1	3.2
LÁCTEOS AZUCARADOS	CRUDO	YOGUR CON FRUTAS	78.85	13.4	1.8	3.1
LÁCTEOS AZUCARADOS	CRUDO	YOGUR LÍQUIDO DE SABORES	77.55	13	2	2.7
POSTRES LÁCTEOS	CRUDO	NATILLAS	119.1	18.4	4.1	3.3
POSTRES LÁCTEOS	CRUDO	HELADO	228	28.2	11	3.8
POSTRES LÁCTEOS	CRUDO	FLAN DE VAINILLA	99.83	19.1	1.8	3
AZÚCAR Y DULCES	CRUDO	AZÚCAR BLANCO	374.25	99.8	0	0
AZÚCAR Y DULCES	CRUDO	CACAO EN POLVO AZUCARADO	363.73	67.1	8.1	9.8
AZÚCAR Y DULCES	CRUDO	FRUCTOSA	427	52.8	18.7	11.9
AZÚCAR Y DULCES	CRUDO	MERMELADA DE FRESA	255	62.6	0.2	0.31
AZÚCAR Y DULCES	CRUDO	MIEL	288	76.4	0	0.4
VERDURAS Y HORTALIZAS	CRUDO	AJO	98	16.3	0.6	7.9
VERDURAS Y HORTALIZAS	CRUDO	APIO	7	0.9	0.2	0.5
VERDURAS Y HORTALIZAS	CRUDO	CEBOLLA CRUDA	31.5	5.3	0.2	1.5
VERDURAS Y HORTALIZAS	CRUDO	COL BLANCA CRUDA	35.5	2.54	0.9	4.3
VERDURAS Y HORTALIZAS	CRUDO	ESPÁRRAGOS CRUDOS	32.5	2.8	0.9	3.8
VERDURAS Y HORTALIZAS	CRUDO	LECHUGA	16.65	1.4	0.6	1.5
VERDURAS Y HORTALIZAS	CRUDO	TOMATE CRUDO CON PIEL	18.12	3.5	0.35	1
VERDURAS Y HORTALIZAS	CRUDO	ZANAHORIA CRUDA	32.78	7.3	0.4	0.9
VERDURAS Y HORTALIZAS	CRUDO	PEPINO CRUDO	12	2	0.1	0.7
VERDURAS Y HORTALIZAS	COCINADO	ACELGA HERVIDA	32.01	4.85	0.582	1.9
VERDURAS Y HORTALIZAS	COCINADO	ALCACHOFA HERVIDA EN CONSERVA	17.8	1.2	0.16	2.9
VERDURAS Y HORTALIZAS	COCINADO	BERENJENA ASADA	58.72	2.51	4.91	1.27
VERDURAS Y HORTALIZAS	COCINADO	BRÓCOLI HERVIDO	24	1.1	0.8	3.1
VERDURAS Y HORTALIZAS	COCINADO	CALABACÍN HERVIDO	19	2	0.4	2
VERDURAS Y HORTALIZAS	COCINADO	CHAMPIÑONES EN CONSERVA	14	0.5	2.25	0.07
VERDURAS Y HORTALIZAS	COCINADO	COLIFLOR HERVIDA	28	2.1	0.9	2.9
VERDURAS Y HORTALIZAS	COCINADO	JUDÍAS VERDES HERVIDAS	25	4.7	0.1	1.7
VERDURAS Y HORTALIZAS	COCINADO	PIMIENTO VERDE ASADO	14.4	2.496	0.384	0.76
FRUTA FRESCA, DESHIDRATADA Y Z	CRUDO	ALBARICOQUE	48.4	11	0.11	0.99
FRUTA FRESCA, DESHIDRATADA Y Z	CRUDO	ARÁNDANOS	30	11.3	0.2	0.6
FRUTA FRESCA, DESHIDRATADA Y Z	CRUDO	CEREZA	48	11.5	0.1	0.9
FRUTA FRESCA, DESHIDRATADA Y Z	CRUDO	CHIRIMOYA	87	20	0.28	1
FRUTA FRESCA, DESHIDRATADA Y Z	CRUDO	CIRUELA	48	10.2	0.17	0.63
FRUTA FRESCA, DESHIDRATADA Y Z	CRUDO	FRAMBUESA	39	8	0.6	0.9
FRUTA FRESCA, DESHIDRATADA Y Z	CRUDO	FRESA	34.45	7	0.6	0.7
FRUTA FRESCA, DESHIDRATADA Y Z	CRUDO	KIWI	49	10.6	0.5	1.1
FRUTA FRESCA, DESHIDRATADA Y Z	CRUDO	LIMÓN	19	3.2	0.3	1
FRUTA FRESCA, DESHIDRATADA Y Z	CRUDO	MANDARINA	35	8	0.1	0.9
FRUTA FRESCA, DESHIDRATADA Y Z	CRUDO	MANGO	57	14.1	0.2	0.7
FRUTA FRESCA, DESHIDRATADA Y Z	CRUDO	MANZANA	45	11.2	0.1	0.4
FRUTA FRESCA, DESHIDRATADA Y Z	CRUDO	MELOCOTÓN	72.8	16.8	0.224	0.84
FRUTA FRESCA, DESHIDRATADA Y Z	CRUDO	MELÓN	28	6.6	0.1	0.6
FRUTA FRESCA, DESHIDRATADA Y Z	CRUDO	NARANJA	44	8.9	0.16	1.1
FRUTA FRESCA, DESHIDRATADA Y Z	CRUDO	NECTARINA	40	9	0.1	1.4
FRUTA FRESCA, DESHIDRATADA Y Z	CRUDO	PERA	41	10.4	0.1	0.3
FRUTA FRESCA, DESHIDRATADA Y Z	CRUDO	PIÑA	41	10.1	0.2	0.4
FRUTA FRESCA, DESHIDRATADA Y Z	CRUDO	PLÁTANO	85.23	20.8	0.61	1.2
FRUTA FRESCA, DESHIDRATADA Y Z	CRUDO	POMELO	30	6.8	0.1	0.8
FRUTA FRESCA, DESHIDRATADA Y Z	CRUDO	SANDÍA	31	7.1	0.3	0.5
FRUTA FRESCA, DESHIDRATADA Y Z	CRUDO	UVA BLANCA	62.77	16.1	0.16	0.6
FRUTA FRESCA, DESHIDRATADA Y Z	CRUDO	PIÑA EN ALMÍBAR	84	21	0.1	0.3
FRUTA FRESCA, DESHIDRATADA Y Z	CRUDO	ZUMO DE MELOCOTÓN Y UVA (PROCESADO)	49	12	0	0.6
FRUTA FRESCA, DESHIDRATADA Y Z	CRUDO	ZUMO DE NARANJA (PROCESADO)	41	10	0	0.6
FRUTA FRESCA, DESHIDRATADA Y Z	CRUDO	ZUMO DE PIÑA Y UVA (PROCESADO)	50	13	0	0.6
FRUTA FRESCA, DESHIDRATADA Y Z	CRUDO	ZUMO MULTIFRUTAS (PROCESADO)	48	12	0	0.3
CEREALES Y TUBÉRCULOS	CRUDO	HARINA DE TRIGO	348	80	1.2	9.3
CEREALES Y TUBÉRCULOS	CRUDO	ARROZ BLANCO	364.94	85.28	1.66	7.54
CEREALES Y TUBÉRCULOS	CRUDO	ESPAGUETIS CRUDOS	342.08	74.1	1.8	12
CEREALES Y TUBÉRCULOS	CRUDO	PAN DE TRIGO BLANCO DE BARRA	240	47	1.6	8.3
CEREALES Y TUBÉRCULOS	CRUDO	PAN DE MOLDE	255.43	53.25	3.74	5.52
CEREALES Y TUBÉRCULOS	CRUDO	PATATA NUEVA CRUDA SIN PIEL	78.6	18.8	0.3	1.9
CEREALES Y TUBÉRCULOS	COCINADO	ARROZ BLANCO COCIDO	141	40.9	1.2	3.4
CEREALES Y TUBÉRCULOS	COCINADO	ESPAGUETIS COCIDOS	113	23.2	0.9	4.7
CEREALES Y TUBÉRCULOS	COCINADO	PATATA HERVIDA	84	20.5	0.3	1.1
LEGUMBRES	CRUDO	LENTEJAS	312.8	54.8	1.7	23
LEGUMBRES	CRUDO	ALUBIAS BLANCA	304.6	54.8	1.5	21.4
LEGUMBRES	CRUDO	GARBANZOS	340.75	55.8	5.5	20.5
LEGUMBRES	COCINADO	ALUBIAS COCIDAS	116	19.9	0.7	8.8
LEGUMBRES	COCINADO	GARBANZOS COCIDOS	121	18.2	2.1	8.4
LEGUMBRES	COCINADO	LENTEJAS COCIDAS	105	16.9	0.7	8.8
REPOSTERÍA, PASTELERÍA Y OTROS	CRUDO	CACAO EN POLVO AZUCARADO	363.73	67.1	8.1	9.8
REPOSTERÍA, PASTELERÍA Y OTROS	CRUDO	CHOCOLATE AMARGO CON AZUCAR	514.25	63	30	2
REPOSTERÍA, PASTELERÍA Y OTROS	CRUDO	CHOCOLATE CON LECHE	534.9	60	30.7	8.4
REPOSTERÍA, PASTELERÍA Y OTROS	CRUDO	CHOCOLATE CON LECHE Y ALMENDRA	555	51.5	34.9	8.7
REPOSTERÍA, PASTELERÍA Y OTROS	CRUDO	GALLETAS TIPO MARÍA	459.75	69	19	7.5
REPOSTERÍA, PASTELERÍA Y OTROS	CRUDO	PAN DE LECHE	278	46	5.5	6.84
A. PROTEICOS MUY MAGROS	CRUDO	GAMBA	94.2	1.5	1.8	18
A. PROTEICOS MUY MAGROS	CRUDO	ALMEJAS Y BERBERECHOS	71.2	1.5	0.4	15.4
A. PROTEICOS MUY MAGROS	CRUDO	BACALAO (FILETE)	76	0	0.7	17.4
A. PROTEICOS MUY MAGROS	CRUDO	CALAMAR	77	0.5	1.1	16.2
A. PROTEICOS MUY MAGROS	CRUDO	LENGUADO	77	0.3	1.3	18
A. PROTEICOS MUY MAGROS	CRUDO	RAPE	70	0.4	0.32	16.7
A. PROTEICOS MUY MAGROS	CRUDO	JAMÓN COCIDO	107.88	1.3	3	19
A. PROTEICOS MUY MAGROS	CRUDO	LUBINA	123	0.2	1.3	21.4
A. PROTEICOS MUY MAGROS	CRUDO	MEJILLONES EN ESCABECHE	77.7	2	2.5	11.81
A. PROTEICOS MUY MAGROS	COCINADO	LUBINA COCINADA	123	0.2	1.3	21.4
A. PROTEICOS MUY MAGROS	COCINADO	GAMBA HERVIDA	107	0	1.8	22.6
A. PROTEICOS MUY MAGROS	COCINADO	ALMEJAS Y BERBERECHOS HERVIDOS	48	0	0.3	11.3
A. PROTEICOS MUY MAGROS	COCINADO	BACALAO (FILETE) COCIDO	96	0	1.2	21.4
A. PROTEICOS MUY MAGROS	COCINADO	CALAMAR ASADO	81	0.5	1.3	16.6
A. PROTEICOS MUY MAGROS	COCINADO	LENGUADO AL HORNO	72.6	0	0.96	16
A. PROTEICOS MUY MAGROS	COCINADO	RAPE A LA PARRILLA	93.4	0	0.6	22
ALIMENTOS PROTEICOS MAGROS	CRUDO	DORADA	92.3	0.3	2.7	17
ALIMENTOS PROTEICOS MAGROS	CRUDO	CONEJO	124	0	4	21.8
ALIMENTOS PROTEICOS MAGROS	CRUDO	MUSLO DE POLLO	147.404	0.0286027	8.26977	18.2126
ALIMENTOS PROTEICOS MAGROS	CRUDO	RODABALLO	108	0.3	3.8	18.3
ALIMENTOS PROTEICOS MAGROS	CRUDO	MERLUZA	89	0	2.8	15.9
ALIMENTOS PROTEICOS MAGROS	CRUDO	COSTILLAR DE TERNERA	112.3	0	3.1	21.1
ALIMENTOS PROTEICOS MAGROS	CRUDO	SALCHICHA FRANKFURT	288	1.3	26	12.7
ALIMENTOS PROTEICOS MAGROS	CRUDO	TRUCHA	119	0.9	4.16	19.4
ALIMENTOS PROTEICOS MAGROS	CRUDO	BOQUERÓN	142	0.5	6	21.5
ALIMENTOS PROTEICOS MAGROS	CRUDO	MEJILLÓN	72	3.4	1.96	10.18
ALIMENTOS PROTEICOS MAGROS	CRUDO	LOMO DE CERDO BLANCO	226	0	10.7	32.3
ALIMENTOS PROTEICOS MAGROS	COCINADO	COSTILLAR DE TERNERA COCINADO	112.3	0	3.1	21.1
ALIMENTOS PROTEICOS MAGROS	COCINADO	SALCHICHA FRANKFURT COCINADA	288	1.3	26	12.7
ALIMENTOS PROTEICOS MAGROS	COCINADO	TRUCHA COCINADA	119	0.9	4.2	19.4
ALIMENTOS PROTEICOS MAGROS	COCINADO	BOQUERÓN COCINADO	142	0.5	6	21.5
ALIMENTOS PROTEICOS MAGROS	COCINADO	MEJILLÓN COCINADO	72	3.4	2	10.2
ALIMENTOS PROTEICOS MAGROS	COCINADO	CONEJO ASADO	121.52	0	3.92	20.71
ALIMENTOS PROTEICOS MAGROS	COCINADO	LOMO DE CERDO BLANCO A LA PLANCHA	226	0	10.7	32.3
ALIMENTOS PROTEICOS MAGROS	COCINADO	MUSLO DE POLLO ASADO	147.404	0.0286027	8.26977	18.2126
ALIMENTOS PROTEICOS MAGROS	COCINADO	DORADA AL HORNO	92.3	0.3	3.7	16.575
ALIMENTOS PROTEICOS MAGROS	COCINADO	MERLUZA AL HORNO	109.164	5.06611	3.01006	6.7818
ALIMENTOS PROTEICOS MAGROS	COCINADO	RODABALLO FRESCO	108	0.3	3.8	17.8425
A. PROTEICOS SEMIGRASOS	COCINADO	PIERNA DE CORDERO ASADA	196	0	11.2	23.8
A. PROTEICOS SEMIGRASOS	COCINADO	TERNERA A LA PLANCHA	132.56	0	12.4	11.9
A. PROTEICOS SEMIGRASOS	COCINADO	HUEVO DE GALLINA COCINADO	147	0.7	10.8	12.5
A. PROTEICOS SEMIGRASOS	COCINADO	SESOS DE CORDERO ASADOS	123.088	0	8.624	11.02
A. PROTEICOS SEMIGRASOS	COCINADO	MUSLO DE PAVO CON PIEL COCINADO	151	0	8.3	18.9
A. PROTEICOS SEMIGRASOS	COCINADO	MUSLO DE POLLO ASADO CON PIEL	147.404	0.0286027	8.26977	18.2126
A. PROTEICOS SEMIGRASOS	COCINADO	SALMÓN AL HORNO	196.002	0.0219298	13.5614	18.4632
A. PROTEICOS SEMIGRASOS	COCINADO	SARDINA COCINADA	157	0	9.4	18
A. PROTEICOS SEMIGRASOS	CRUDO	ANCHOAS EN ACEITE	253	0.37	15.2	28.62
A. PROTEICOS SEMIGRASOS	CRUDO	ALMEJAS Y BERBERECHOS EN CONSERVA	79.3	1.5	0.4	17.43
A. PROTEICOS SEMIGRASOS	CRUDO	CABRITO LECHAL	113.2	0	6	19.3
A. PROTEICOS SEMIGRASOS	CRUDO	ATÚN EN ACEITE	208	0	12.1	24.8
A. PROTEICOS SEMIGRASOS	CRUDO	BONITO DEL NORTE EN ACEITE	203	0	11.5	24.9
A. PROTEICOS SEMIGRASOS	CRUDO	CABALLA	201	0.2	14.2	18.1
A. PROTEICOS SEMIGRASOS	CRUDO	CARNE DE VACA	217	0	12.1	16.9
A. PROTEICOS SEMIGRASOS	CRUDO	CHÓPED	175.5	1.2	13	13.5
A. PROTEICOS SEMIGRASOS	CRUDO	CHÓPED DE PAVO	131.13	1.5	7.5	14.5
A. PROTEICOS SEMIGRASOS	CRUDO	CHORIZO	271.88	0.5	18	27
A. PROTEICOS SEMIGRASOS	CRUDO	HUEVO DE GALLINA	147	0.68	10.8	12.5
A. PROTEICOS SEMIGRASOS	CRUDO	JAMÓN SERRANO	241.38	0.1	13	31
A. PROTEICOS SEMIGRASOS	CRUDO	MOLLEJAS DE CORDERO	131	0	7.8	15.3
A. PROTEICOS SEMIGRASOS	CRUDO	MUSLO DE PAVO CON PIEL	151	0	8.3	18.9
A. PROTEICOS SEMIGRASOS	CRUDO	MUSLO DE POLLO CON PIEL	230	0	17.7	17.6
A. PROTEICOS SEMIGRASOS	CRUDO	PIERNA DE CORDERO	186.7	0	12.3	19
A. PROTEICOS SEMIGRASOS	CRUDO	QUESO MOZZARELLA	233	2.2	16.1	19.9
A. PROTEICOS SEMIGRASOS	CRUDO	SALMÓN	191	0	12.1	20.62
A. PROTEICOS SEMIGRASOS	CRUDO	SALMÓN AHUMADO	140	0	14.3	25.4
A. PROTEICOS SEMIGRASOS	CRUDO	SARDINA	157	0	9.4	18
A. PROTEICOS GRASOS	CRUDO	CHULETA DE TERNERA	252.5	0	20.5	17
A. PROTEICOS GRASOS	CRUDO	CHULETA DE CORDERO	247	0	20.6	15.4
A. PROTEICOS GRASOS	CRUDO	SECRETO DE CERDO IBÉRICO	257	0	20.5	18.2
A. PROTEICOS GRASOS	CRUDO	JAMÓN IBÉRICO	374.4	0	22.4	43.2
A. PROTEICOS GRASOS	CRUDO	QUESO MANCHEGO FRESCO	332.6	0	24.4	26
A. PROTEICOS GRASOS	COCINADO	CHULETA DE TERNERA COCINADA	252.5	0	20.5	17
A. PROTEICOS GRASOS	COCINADO	CHULETA DE CORDERO ASADA	355	0	29	23.5
A. PROTEICOS GRASOS	COCINADO	SECRETO DE CERDO IBÉRICO COCINADO	370	0	25.5	22.2
A. PROTEICOS MUY GRASOS	CRUDO	FOI GRAS	444	3	44	10
A. PROTEICOS MUY GRASOS	CRUDO	FUET	476.63	5.5	42	19.5
A. PROTEICOS MUY GRASOS	CRUDO	LOMO IBÉRICO	318	0.6	18.4	37.5
A. PROTEICOS MUY GRASOS	CRUDO	MORCILLA	429.45	3	37.8	19.5
A. PROTEICOS MUY GRASOS	CRUDO	MORTADELA CON ACEITUNAS	200.88	6.9	15	10
A. PROTEICOS MUY GRASOS	CRUDO	PATÉ DE HÍGADO DE CERDO	225	2.6	28	10
A. PROTEICOS MUY GRASOS	CRUDO	QUESO BLEU (AZUL)	353.5	0.72	29.6	21.1
A. PROTEICOS MUY GRASOS	CRUDO	QUESO CREMOSO	439	0	47.4	3.1
A. PROTEICOS MUY GRASOS	CRUDO	QUESO CURADO EN GRASA	393	3.1	38.22	9.2
A. PROTEICOS MUY GRASOS	CRUDO	QUESO DE BOLA	348.5	2	25	29
A. PROTEICOS MUY GRASOS	CRUDO	QUESO EMMENTAL	380.05	0.2	29.7	28
A. PROTEICOS MUY GRASOS	CRUDO	QUESO ROQUEFORT	370.9	0	32.9	18.7
A. PROTEICOS MUY GRASOS	CRUDO	SALCHICHA DE POLLO	307	0.9	28.1	13.1
A. PROTEICOS MUY GRASOS	CRUDO	SALCHICHÓN	422	2	34.7	25.8
GRASAS RICAS EN AGMI	CRUDO	ACEITE DE GIRASOL (AGMI)	882	0	99.9	0
GRASAS RICAS EN AGMI	CRUDO	ACEITE DE MAIZ (AGMI)	899	0	99.9	0
GRASAS RICAS EN AGMI	CRUDO	ACEITE DE OLIVA	899.1	0	99.9	0
GRASAS RICAS EN AGMI	CRUDO	ACEITE DE OLIVA VIRGEN EXTRA	899	0	99.9	0
GRASAS RICAS EN AGMI	CRUDO	ACEITE DE SEMILLA DE ALGODON	899	0	99.9	0
GRASAS RICAS EN AGMI	CRUDO	ACEITE DE SOJA (AGMI)	899.1	0	99.9	0
GRASAS RICAS EN AGMI	CRUDO	AGUACATE	138	5.9	12	1.5
GRASAS RICAS EN AGMI	CRUDO	ALMENDRA CRUDA	588	17	55.8	21.1
GRASAS RICAS EN AGMI	CRUDO	AVELLANA	565.88	5.3	54.4	14.1
GRASAS RICAS EN AGMI	CRUDO	CACAHUETE CRUDO	637	26	49	23
GRASAS RICAS EN AGMI	CRUDO	CASTAÑA CRUDA	170	36.6	2.7	2
GRASAS RICAS EN AGMI	CRUDO	NUEZ (AGMI)	666	15	60	15
GRASAS RICAS EN AGMI	CRUDO	PISTACHO	593.69	11.6	51.6	17.64
A. GRASOS RICOS AGS	CRUDO	MANTECA DE CERDO	900	0	100	0
A. GRASOS RICOS AGS	CRUDO	MANTEQUILLA	737	0	81.7	0.5
A. GRASOS RICOS AGS	CRUDO	NATA	373	3.1	39.3	2
A. GRASOS RICOS EN AGP	CRUDO	ACEITE DE GIRASOL (AGP)	882	0	99.9	0
A. GRASOS RICOS EN AGP	CRUDO	ACEITE DE MAIZ (AGP)	899	0	99.9	0
A. GRASOS RICOS EN AGP	CRUDO	ACEITE DE SOJA (AGP)	899.1	0	99.9	0
A. GRASOS RICOS EN AGP	CRUDO	NUEZ (AGP)	666	15	60	15
OTRAS MEZCLAS GRASAS	CRUDO	ACEITE VEGETAL	899	0	99.9	0
OTRAS MEZCLAS GRASAS	CRUDO	MARGARINA	729	0.5	80.4	0.8
OTRAS MEZCLAS GRASAS	CRUDO	MAYONESA	718	0.1	78.9	1.8
OTRAS MEZCLAS GRASAS	CRUDO	TOCINO DE CERDO	672.6	0	71	8.4

## Sheet: desayuno (alimentos)
Día	Alimento	Cantidad (g)	Kcal BDCA	Carb BDCA	Lip BDCA	Prot BDCA	Kcal Smartcloth	Carb Smartcloth	Lip Smartcloth	Prot Smartcloth	Dif. Kcal	Dif. Carb	Dif. Lip	Dif. Prot
1	LECHE SEMIDESNATADA UHT	146.07
1	PAN DE TRIGO BLANCO DE BARRA	37.04
1	ACEITE DE OLIVA VIRGEN EXTRA	8.94
1	SANDÍA	185.53
2	JAMÓN COCIDO	78.09
2	TOMATE CRUDO CON PIEL	250.69
2	PAN DE TRIGO BLANCO DE BARRA	26.09
2	NUEZ (AGMI)	30.26
3	HUEVO DE GALLINA	66.02
3	TOMATE CRUDO CON PIEL	207.52
3	PAN DE MOLDE	30.56
3	ACEITE DE OLIVA VIRGEN EXTRA	9.63
4	HUEVO DE GALLINA	65.48
4	TOMATE CRUDO CON PIEL	230.19
4	PAN DE TRIGO BLANCO DE BARRA	29.61
4	ACEITE DE OLIVA VIRGEN EXTRA	9.87
5	YOGUR NATURAL ENTERO	135.83
5	PAN DE TRIGO BLANCO DE BARRA	29.38
5	AGUACATE	31.08
5	MANZANA	219.91
6	JAMÓN COCIDO	114.84
6	TOMATE CRUDO CON PIEL	186.17
6	PAN DE TRIGO BLANCO DE BARRA	29.97
6	ACEITE DE OLIVA VIRGEN EXTRA	11.53
7	LECHE SEMIDESNATADA UHT	151.73
7	PAN DE MOLDE	22.5
7	ACEITE DE OLIVA VIRGEN EXTRA	9.44
7	NARANJA	220.84
8	YOGUR DESNATADO EDULCORADO	122.34
8	PAN DE TRIGO BLANCO DE BARRA	34.76
8	ACEITE DE OLIVA VIRGEN EXTRA	11.88
8	SANDÍA	243.04
9	LECHE FERMENTADA	141.34
9	PAN DE TRIGO BLANCO DE BARRA	32.09
9	NUEZ (AGMI)	24.71
9	MANGO	161.21
10	JAMÓN COCIDO	99.94
10	TOMATE CRUDO CON PIEL	194.24
10	PAN DE MOLDE	27.16
10	ACEITE DE OLIVA VIRGEN EXTRA	11.56
11	HUEVO DE GALLINA COCINADO	65.59
11	TOMATE CRUDO CON PIEL	212.67
11	PAN DE TRIGO BLANCO DE BARRA	31.7
11	ACEITE DE OLIVA VIRGEN EXTRA	10.51
12	HUEVO DE GALLINA	68.31
12	TOMATE CRUDO CON PIEL	215.32
12	PAN DE MOLDE	29.87
12	ACEITE DE OLIVA	8.22
13	JAMÓN COCIDO	89.4
13	TOMATE CRUDO CON PIEL	222.37
13	PAN DE TRIGO BLANCO DE BARRA	29.09
13	ACEITE DE OLIVA VIRGEN EXTRA	10.51
14	HUEVO DE GALLINA COCINADO	71.01
14	TOMATE CRUDO CON PIEL	191.16
14	PAN DE MOLDE	30.18
14	ACEITE DE OLIVA	9.91
15	HUEVO DE GALLINA	68.01
15	TOMATE CRUDO CON PIEL	252.3
15	PAN DE TRIGO BLANCO DE BARRA	30.18
15	AGUACATE	34.08
16	HUEVO DE GALLINA	61.99
16	TOMATE CRUDO CON PIEL	193.17
16	PAN DE TRIGO BLANCO DE BARRA	32.21
16	AGUACATE	26.95
17	LECHE DESNATADA UHT	222.52
17	PAN DE TRIGO BLANCO DE BARRA	31.55
17	ALMENDRA CRUDA	28.79
17	PLÁTANO	159.08
18	JAMÓN COCIDO	96.07
18	TOMATE CRUDO CON PIEL	209.3
18	PAN DE TRIGO BLANCO DE BARRA	30.59
18	ACEITE DE OLIVA VIRGEN EXTRA	11.87
19	LECHE SEMIDESNATADA UHT	158.07
19	PAN DE TRIGO BLANCO DE BARRA	28.13
19	AGUACATE	23.76
19	PLÁTANO	152.92
20	YOGUR DESNATADO EDULCORADO	128.44
20	PAN DE TRIGO BLANCO DE BARRA	29.18
20	AGUACATE	32.56
20	NARANJA	187.44
21	JAMÓN COCIDO	95.45
21	TOMATE CRUDO CON PIEL	206.89
21	PAN DE TRIGO BLANCO DE BARRA	25.89
21	NUEZ (AGMI)	33.44
22	LECHE DESNATADA UHT	195.72
22	PAN DE TRIGO BLANCO DE BARRA	30.46
22	ACEITE DE OLIVA VIRGEN EXTRA	8.27
22	MANZANA	168.42
23	JAMÓN COCIDO	114.89
23	AJO	5.27
23	PAN DE TRIGO BLANCO DE BARRA	26.93
23	AGUACATE	31.35
24	HUEVO DE GALLINA	73.07
24	TOMATE CRUDO CON PIEL	209.52
24	PAN DE TRIGO BLANCO DE BARRA	31.56
24	ACEITE DE OLIVA VIRGEN EXTRA	10.76
25	HUEVO DE GALLINA COCINADO	59.25
25	AJO	4.79
25	PAN DE TRIGO BLANCO DE BARRA	31.98
25	ACEITE DE OLIVA VIRGEN EXTRA	11.86
26	YOGUR DESNATADO EDULCORADO	131.34
26	PAN DE TRIGO BLANCO DE BARRA	29.06
26	AGUACATE	31.21
26	NARANJA	165.56
27	QUESO FRESCO	93.49
27	PAN DE TRIGO BLANCO DE BARRA	30.92
27	ACEITE DE OLIVA	9.66
27	NECTARINA	182.65
28	LECHE DESNATADA UHT	217.45
28	PAN DE TRIGO BLANCO DE BARRA	25.89
28	AGUACATE	28.65
28	CEREZA	131.1
29	LECHE DESNATADA UHT	242.71
29	PAN DE MOLDE	30.11
29	ACEITE DE OLIVA	11.01
29	MELÓN	191.44
30	HUEVO DE GALLINA COCINADO	63.45
30	TOMATE CRUDO CON PIEL	174.03
30	PAN DE TRIGO BLANCO DE BARRA	26.26
30	AGUACATE	32.68
31	LECHE ENTERA UHT	185.68
31	PAN DE MOLDE	31.63
31	ACEITE DE OLIVA VIRGEN EXTRA	10.26
31	SANDÍA	243.01
32	LECHE SEMIDESNATADA UHT	146.08
32	PAN DE TRIGO BLANCO DE BARRA	32.46
32	AGUACATE	33.22
32	ZUMO DE MELOCOTÓN Y UVA (PROCESADO)	195.38
33	CUAJADA	140.94
33	PAN DE MOLDE	30.04
33	ACEITE DE OLIVA VIRGEN EXTRA	10.48
33	NARANJA	208.06
34	HUEVO DE GALLINA COCINADO	68.11
34	TOMATE CRUDO CON PIEL	215.12
34	PAN DE TRIGO BLANCO DE BARRA	30.81
34	ACEITE DE OLIVA	10.49
35	HUEVO DE GALLINA	49.75
35	AJO	4.68
35	PAN DE TRIGO BLANCO DE BARRA	29.59
35	AGUACATE	28.25
36	LECHE SEMIDESNATADA UHT	141.57
36	PAN DE TRIGO BLANCO DE BARRA	35.08
36	ACEITE DE OLIVA VIRGEN EXTRA	9.22
36	NARANJA	231.76
37	JAMÓN COCIDO	92.34
37	TOMATE CRUDO CON PIEL	193.67
37	PAN DE TRIGO BLANCO DE BARRA	36.33
37	AGUACATE	32.19
38	JAMÓN COCIDO	89.22
38	TOMATE CRUDO CON PIEL	196.63
38	PAN DE TRIGO BLANCO DE BARRA	27.66
38	ACEITE DE OLIVA	11.31
39	SALMÓN AL HORNO	172.22
39	TOMATE CRUDO CON PIEL	211.92
39	PAN DE TRIGO BLANCO DE BARRA	34.8
39	AGUACATE	30.95
40	LECHE ENTERA UHT	243.98
40	PAN DE TRIGO BLANCO DE BARRA	34.16
40	AGUACATE	28.3
40	MANZANA	194.86
41	LECHE SEMIDESNATADA UHT	164.57
41	PAN DE TRIGO BLANCO DE BARRA	25.66
41	ACEITE DE OLIVA VIRGEN EXTRA	9.76
41	PERA	208.95
42	JAMÓN COCIDO	102.01
42	TOMATE CRUDO CON PIEL	173.79
42	PAN DE TRIGO BLANCO DE BARRA	28.98
42	AGUACATE	29.63
43	HUEVO DE GALLINA	59.44
43	TOMATE CRUDO CON PIEL	177.9
43	PAN DE TRIGO BLANCO DE BARRA	29.17
43	ACEITE DE OLIVA VIRGEN EXTRA	8.32
44	HUEVO DE GALLINA	62.75
44	TOMATE CRUDO CON PIEL	172.19
44	PAN DE MOLDE	26.67
44	NUEZ (AGMI)	29.98
45	JAMÓN COCIDO	85.51
45	TOMATE CRUDO CON PIEL	229.19
45	PAN DE MOLDE	31.08
45	AGUACATE	26.6
46	LECHE DESNATADA UHT	201.23
46	PAN DE TRIGO BLANCO DE BARRA	29.92
46	CACAHUETE CRUDO	27.86
46	MELÓN	246.92
47	LECHE ENTERA UHT	205.34
47	PAN DE TRIGO BLANCO DE BARRA	31.51
47	ACEITE DE OLIVA VIRGEN EXTRA	10.66
47	FRESA	130.94
48	HUEVO DE GALLINA	72.88
48	TOMATE CRUDO CON PIEL	199.14
48	PAN DE TRIGO BLANCO DE BARRA	31.43
48	ACEITE DE OLIVA VIRGEN EXTRA	10.03
49	LECHE SEMIDESNATADA UHT	119.55
49	PAN DE TRIGO BLANCO DE BARRA	26.53
49	ACEITE DE OLIVA VIRGEN EXTRA	7.84
49	PERA	231.03
50	HUEVO DE GALLINA	50.03
50	TOMATE CRUDO CON PIEL	197.5
50	PAN DE TRIGO BLANCO DE BARRA	28.74
50	ACEITE DE OLIVA VIRGEN EXTRA	9.74
51	LECHE ENTERA UHT	182.68
51	PAN DE MOLDE	25.37
51	ACEITE DE OLIVA VIRGEN EXTRA	10.89
51	SANDÍA	182.83
52	HUEVO DE GALLINA	57.81
52	TOMATE CRUDO CON PIEL	204.28
52	PAN DE TRIGO BLANCO DE BARRA	29.38
52	AGUACATE	28.63
53	JAMÓN COCIDO	108.97
53	TOMATE CRUDO CON PIEL	234.17
53	PAN DE TRIGO BLANCO DE BARRA	30.71
53	ACEITE DE OLIVA VIRGEN EXTRA	8.81
54	LECHE SEMIDESNATADA UHT	158.91
54	PAN DE TRIGO BLANCO DE BARRA	25.9
54	NUEZ (AGMI)	27.83
54	NARANJA	196.23
55	HUEVO DE GALLINA COCINADO	61.33
55	TOMATE CRUDO CON PIEL	177.33
55	PAN DE TRIGO BLANCO DE BARRA	29.93
55	ACEITE DE OLIVA VIRGEN EXTRA	10.2
56	HUEVO DE GALLINA	67.81
56	TOMATE CRUDO CON PIEL	228.48
56	PAN DE TRIGO BLANCO DE BARRA	27.55
56	CACAHUETE CRUDO	29.8
57	LECHE SEMIDESNATADA UHT	130.19
57	PAN DE TRIGO BLANCO DE BARRA	27.49
57	ACEITE DE OLIVA VIRGEN EXTRA	10.55
57	SANDÍA	211.53
58	JAMÓN COCIDO	100.32
58	TOMATE CRUDO CON PIEL	183.36
58	PAN DE TRIGO BLANCO DE BARRA	31.55
58	ACEITE DE OLIVA VIRGEN EXTRA	12.06
59	LECHE ENTERA UHT	185.52
59	PAN DE TRIGO BLANCO DE BARRA	30.52
59	ALMENDRA CRUDA	26.78
59	PLÁTANO	174.65
60	LECHE SEMIDESNATADA UHT	159.39
60	PAN DE TRIGO BLANCO DE BARRA	31.61
60	AGUACATE	31.78
60	CIRUELA	165.18
61	HUEVO DE GALLINA COCINADO	69.63
61	TOMATE CRUDO CON PIEL	218.85
61	PAN DE TRIGO BLANCO DE BARRA	33.77
61	ACEITE DE OLIVA VIRGEN EXTRA	9.53
62	LECHE DESNATADA UHT	171.68
62	PAN DE TRIGO BLANCO DE BARRA	38.66
62	ACEITE DE OLIVA	10.02
62	SANDÍA	207.74
63	LECHE ENTERA UHT	179.94
63	PAN DE TRIGO BLANCO DE BARRA	23.73
63	ACEITE DE OLIVA VIRGEN EXTRA	9.12
63	PLÁTANO	144.09
64	LECHE DESNATADA UHT	175.45
64	PAN DE TRIGO BLANCO DE BARRA	23.51
64	NUEZ (AGMI)	21.06
64	MANZANA	180.11
65	LECHE ENTERA UHT	190.96
65	PAN DE MOLDE	30.36
65	AGUACATE	30.09
65	MANDARINA	231.26
66	HUEVO DE GALLINA COCINADO	70.83
66	TOMATE CRUDO CON PIEL	170.2
66	PAN DE TRIGO BLANCO DE BARRA	35.87
66	AGUACATE	29.38
67	LECHE ENTERA UHT	195.5
67	PAN DE TRIGO BLANCO DE BARRA	33.59
67	AGUACATE	33.72
67	SANDÍA	204.1
68	HUEVO DE GALLINA COCINADO	55.45
68	TOMATE CRUDO CON PIEL	189.76
68	PAN DE TRIGO BLANCO DE BARRA	29.34
68	AVELLANA	29.45
69	JAMÓN COCIDO	103.98
69	TOMATE CRUDO CON PIEL	188.73
69	PAN DE TRIGO BLANCO DE BARRA	28.65
69	ACEITE DE OLIVA VIRGEN EXTRA	10.2
70	HUEVO DE GALLINA COCINADO	57.21
70	TOMATE CRUDO CON PIEL	224.93
70	PAN DE MOLDE	30.27
70	NUEZ (AGMI)	28.28
71	LECHE SEMIDESNATADA UHT	163.06
71	PAN DE TRIGO BLANCO DE BARRA	34.38
71	ACEITE DE OLIVA VIRGEN EXTRA	9.5
71	PLÁTANO	144.13
72	HUEVO DE GALLINA COCINADO	69.23
72	TOMATE CRUDO CON PIEL	197.58
72	PAN DE TRIGO BLANCO DE BARRA	26.49
72	AGUACATE	32.16
73	LECHE SEMIDESNATADA UHT	163.73
73	PAN DE TRIGO BLANCO DE BARRA	31.12
73	NUEZ (AGMI)	28.92
73	PERA	175.22
74	JAMÓN COCIDO	92.76
74	TOMATE CRUDO CON PIEL	192.2
74	PAN DE TRIGO BLANCO DE BARRA	33
74	AGUACATE	25.02
75	LECHE DESNATADA UHT	169.55
75	PAN DE TRIGO BLANCO DE BARRA	31.69
75	ACEITE DE OLIVA	10.23
75	PERA	216.39
76	LECHE FERMENTADA	139.92
76	PAN DE TRIGO BLANCO DE BARRA	25.65
76	ACEITE DE OLIVA VIRGEN EXTRA	8.89
76	PLÁTANO	141.94
77	LECHE DESNATADA UHT	161.63
77	PAN DE TRIGO BLANCO DE BARRA	34.74
77	NUEZ (AGMI)	30.5
77	PLÁTANO	165.4
78	LECHE ENTERA UHT	201.97
78	PAN DE TRIGO BLANCO DE BARRA	27.08
78	CACAHUETE CRUDO	30.71
78	ALBARICOQUE	199.38
79	JAMÓN COCIDO	111.07
79	TOMATE CRUDO CON PIEL	234.14
79	PAN DE TRIGO BLANCO DE BARRA	27.17
79	CACAHUETE CRUDO	26.84
80	JAMÓN COCIDO	102.46
80	AJO	4.92
80	PAN DE TRIGO BLANCO DE BARRA	27.39
80	ACEITE DE OLIVA VIRGEN EXTRA	10.31
81	HUEVO DE GALLINA COCINADO	49.91
81	TOMATE CRUDO CON PIEL	192.54
81	PAN DE TRIGO BLANCO DE BARRA	32.01
81	ACEITE DE OLIVA	9.14
82	HUEVO DE GALLINA	68.21
82	TOMATE CRUDO CON PIEL	200.02
82	PAN DE TRIGO BLANCO DE BARRA	31.86
82	NUEZ (AGMI)	30.95
83	HUEVO DE GALLINA COCINADO	59.82
83	TOMATE CRUDO CON PIEL	227.65
83	PAN DE TRIGO BLANCO DE BARRA	29.71
83	AGUACATE	27.06
84	LECHE ENTERA UHT	189.24
84	PAN DE TRIGO BLANCO DE BARRA	25.85
84	ACEITE DE OLIVA VIRGEN EXTRA	8.42
84	PLÁTANO	152.38
85	LECHE ENTERA UHT	204.89
85	PAN DE TRIGO BLANCO DE BARRA	27.87
85	ACEITE DE OLIVA VIRGEN EXTRA	9.97
85	NARANJA	206.9
86	LECHE DESNATADA UHT	200.58
86	PAN DE TRIGO BLANCO DE BARRA	29.01
86	ALMENDRA CRUDA	29.98
86	PLÁTANO	141.81
87	LECHE DESNATADA UHT	174.87
87	PAN DE TRIGO BLANCO DE BARRA	30.92
87	ALMENDRA CRUDA	31.18
87	NARANJA	225.16
88	JAMÓN COCIDO	98.61
88	TOMATE CRUDO CON PIEL	176.22
88	PAN DE TRIGO BLANCO DE BARRA	26.44
88	ACEITE DE OLIVA VIRGEN EXTRA	9.71
89	HUEVO DE GALLINA COCINADO	63.52
89	TOMATE CRUDO CON PIEL	196.95
89	PAN DE TRIGO BLANCO DE BARRA	24.01
89	ACEITE DE OLIVA	10.08
90	HUEVO DE GALLINA COCINADO	72.3
90	TOMATE CRUDO CON PIEL	196.67
90	PAN DE TRIGO BLANCO DE BARRA	31.06
90	ACEITE DE OLIVA VIRGEN EXTRA	11
91	JAMÓN COCIDO	93.38
91	TOMATE CRUDO CON PIEL	218.26
91	PAN DE TRIGO BLANCO DE BARRA	31.78
91	ACEITE DE OLIVA VIRGEN EXTRA	10.49
92	LECHE SEMIDESNATADA UHT	143.13
92	PAN DE TRIGO BLANCO DE BARRA	28.82
92	CACAHUETE CRUDO	40.31
92	KIWI	169.59
93	JAMÓN COCIDO	98.95
93	TOMATE CRUDO CON PIEL	185.05
93	PAN DE TRIGO BLANCO DE BARRA	27.33
93	AGUACATE	30.36
94	HUEVO DE GALLINA	57.38
94	TOMATE CRUDO CON PIEL	207.47
94	PAN DE TRIGO BLANCO DE BARRA	26.06
94	ACEITE DE OLIVA VIRGEN EXTRA	10.66
95	QUESO FRESCO	70.82
95	PAN DE MOLDE	34.48
95	ACEITE DE OLIVA VIRGEN EXTRA	9.81
95	MELÓN	189.03
96	HUEVO DE GALLINA	69.28
96	TOMATE CRUDO CON PIEL	183.24
96	PAN DE TRIGO BLANCO DE BARRA	29.56
96	ACEITE DE OLIVA VIRGEN EXTRA	9.51
97	LECHE DESNATADA UHT	204.07
97	PAN DE TRIGO BLANCO DE BARRA	30.56
97	CACAHUETE CRUDO	26.73
97	PLÁTANO	141.22
98	HUEVO DE GALLINA COCINADO	56.45
98	TOMATE CRUDO CON PIEL	212.75
98	PAN DE TRIGO BLANCO DE BARRA	29.54
98	AGUACATE	29.71
99	JAMÓN COCIDO	107.62
99	TOMATE CRUDO CON PIEL	212.11
99	PAN DE TRIGO BLANCO DE BARRA	33.74
99	ACEITE DE OLIVA VIRGEN EXTRA	10.92
100	LECHE ENTERA UHT	234.08
100	PAN DE TRIGO BLANCO DE BARRA	27.85
100	ACEITE DE OLIVA VIRGEN EXTRA	9.77
100	MELOCOTÓN	194.16
101	LECHE SEMIDESNATADA UHT	141.09
101	PAN DE TRIGO BLANCO DE BARRA	29.68
101	ACEITE DE OLIVA	10.61
101	UVA BLANCA	143.21
102	LECHE SEMIDESNATADA UHT	162.75
102	PAN DE TRIGO BLANCO DE BARRA	33.43
102	ACEITE DE OLIVA VIRGEN EXTRA	11.9
102	NARANJA	202.95
103	HUEVO DE GALLINA COCINADO	49.39
103	TOMATE CRUDO CON PIEL	208.54
103	PAN DE TRIGO BLANCO DE BARRA	30.37
103	ACEITE DE OLIVA VIRGEN EXTRA	8.08
104	JAMÓN COCIDO	97.5
104	TOMATE CRUDO CON PIEL	227.05
104	PAN DE TRIGO BLANCO DE BARRA	25.17
104	ACEITE DE OLIVA VIRGEN EXTRA	10.2
105	HUEVO DE GALLINA	57.49
105	TOMATE CRUDO CON PIEL	199.35
105	PAN DE TRIGO BLANCO DE BARRA	34.4
105	ACEITE DE OLIVA	9.95
106	LECHE SEMIDESNATADA UHT	162.72
106	PAN DE TRIGO BLANCO DE BARRA	25.15
106	AGUACATE	31.73
106	ZUMO DE PIÑA Y UVA (PROCESADO)	194.27
107	LECHE DESNATADA UHT	192.42
107	PAN DE MOLDE	30.04
107	PISTACHO	28.67
107	PLÁTANO	147.23
108	JAMÓN COCIDO	87.47
108	TOMATE CRUDO CON PIEL	170.33
108	PAN DE MOLDE	31.25
108	AGUACATE	29.87
109	JAMÓN COCIDO	93.39
109	TOMATE CRUDO CON PIEL	241.29
109	PAN DE TRIGO BLANCO DE BARRA	31.27
109	ACEITE DE OLIVA VIRGEN EXTRA	11.19
110	HUEVO DE GALLINA	63.11
110	TOMATE CRUDO CON PIEL	191.73
110	PAN DE TRIGO BLANCO DE BARRA	26.95
110	ACEITE DE OLIVA VIRGEN EXTRA	11.13
111	JAMÓN COCIDO	126.29
111	TOMATE CRUDO CON PIEL	203.46
111	PAN DE TRIGO BLANCO DE BARRA	36.5
111	AGUACATE	28.28
112	JAMÓN COCIDO	93.66
112	TOMATE CRUDO CON PIEL	176.47
112	PAN DE MOLDE	29.39
112	AGUACATE	31.66
113	LECHE DESNATADA UHT	193.2
113	PAN DE TRIGO BLANCO DE BARRA	27.13
113	AVELLANA	26.78
113	PLÁTANO	152.73
114	HUEVO DE GALLINA COCINADO	53.75
114	TOMATE CRUDO CON PIEL	195.67
114	PAN DE TRIGO BLANCO DE BARRA	32.78
114	ACEITE DE OLIVA VIRGEN EXTRA	9.74
115	LECHE ENTERA UHT	201.9
115	PAN DE TRIGO BLANCO DE BARRA	31.85
115	AGUACATE	31.84
115	NARANJA	167.7
116	LECHE SEMIDESNATADA UHT	160.63
116	PAN DE TRIGO BLANCO DE BARRA	29.93
116	ACEITE DE OLIVA VIRGEN EXTRA	10.29
116	MANZANA	207.78
117	YOGUR DESNATADO EDULCORADO	114.69
117	PAN DE TRIGO BLANCO DE BARRA	31.74
117	AGUACATE	32.33
117	PLÁTANO	161.55
118	LECHE SEMIDESNATADA UHT	158.9
118	PAN DE MOLDE	33.34
118	ALMENDRA CRUDA	30.9
118	NARANJA	189.54
119	HUEVO DE GALLINA COCINADO	63.07
119	TOMATE CRUDO CON PIEL	212.07
119	PAN DE TRIGO BLANCO DE BARRA	30.35
119	ACEITE DE OLIVA VIRGEN EXTRA	10.99
120	LECHE DESNATADA UHT	231.42
120	PAN DE TRIGO BLANCO DE BARRA	31.42
120	NUEZ (AGMI)	27.78
120	KIWI	205.91
121	LECHE DESNATADA UHT	218.73
121	PAN DE MOLDE	33.9
121	AGUACATE	31.05
121	CEREZA	164.65
122	HUEVO DE GALLINA	69.27
122	TOMATE CRUDO CON PIEL	209.01
122	PAN DE TRIGO BLANCO DE BARRA	31.64
122	AGUACATE	30.46
123	JAMÓN COCIDO	94.73
123	TOMATE CRUDO CON PIEL	169.54
123	PAN DE TRIGO BLANCO DE BARRA	27.49
123	AGUACATE	35.33
124	JAMÓN COCIDO	108.65
124	TOMATE CRUDO CON PIEL	182.85
124	PAN DE TRIGO BLANCO DE BARRA	32.15
124	NUEZ (AGMI)	32.15
125	JAMÓN COCIDO	109.49
125	TOMATE CRUDO CON PIEL	189.15
125	PAN DE TRIGO BLANCO DE BARRA	28.55
125	AGUACATE	31.48
126	HUEVO DE GALLINA	56.93
126	TOMATE CRUDO CON PIEL	186.54
126	PAN DE MOLDE	26.37
126	PISTACHO	35.34
127	LECHE DESNATADA UHT	210.28
127	PAN DE TRIGO BLANCO DE BARRA	36.07
127	ACEITE DE OLIVA VIRGEN EXTRA	10.43
127	SANDÍA	168.72
128	HUEVO DE GALLINA	68.32
128	TOMATE CRUDO CON PIEL	228.44
128	PAN DE TRIGO BLANCO DE BARRA	30.3
128	ACEITE DE OLIVA VIRGEN EXTRA	11.7
129	HUEVO DE GALLINA COCINADO	71.55
129	TOMATE CRUDO CON PIEL	193.33
129	PAN DE TRIGO BLANCO DE BARRA	29.23
129	ACEITE DE OLIVA VIRGEN EXTRA	10.19
130	HUEVO DE GALLINA COCINADO	54.43
130	TOMATE CRUDO CON PIEL	182.15
130	PAN DE MOLDE	27.11
130	CACAHUETE CRUDO	27.62
131	LECHE DESNATADA UHT	196.78
131	PAN DE TRIGO BLANCO DE BARRA	30.24
131	AGUACATE	33.2
131	KIWI	209.96
132	JAMÓN COCIDO	86.8
132	TOMATE CRUDO CON PIEL	226.11
132	PAN DE TRIGO BLANCO DE BARRA	35.06
132	CACAHUETE CRUDO	30.35
133	LECHE SEMIDESNATADA UHT	141.34
133	PAN DE TRIGO BLANCO DE BARRA	28.08
133	ACEITE DE OLIVA VIRGEN EXTRA	10.84
133	NARANJA	194.44
134	LECHE SEMIDESNATADA UHT	145.07
134	PAN DE TRIGO BLANCO DE BARRA	33.1
134	ACEITE DE OLIVA	10.52
134	NARANJA	218.04
135	JAMÓN COCIDO	98.01
135	TOMATE CRUDO CON PIEL	188.69
135	PAN DE TRIGO BLANCO DE BARRA	27.81
135	ACEITE DE OLIVA VIRGEN EXTRA	10.88
136	LECHE DESNATADA UHT	159.52
136	PAN DE TRIGO BLANCO DE BARRA	29.28
136	ACEITE DE OLIVA	10
136	PLÁTANO	176.96
137	LECHE DE CABRA	208.45
137	PAN DE TRIGO BLANCO DE BARRA	33.39
137	AGUACATE	28.76
137	UVA BLANCA	165.36
138	HUEVO DE GALLINA COCINADO	71.44
138	TOMATE CRUDO CON PIEL	150.61
138	PAN DE TRIGO BLANCO DE BARRA	25.59
138	NUEZ (AGMI)	32.75
139	LECHE ENTERA UHT	226.67
139	PAN DE TRIGO BLANCO DE BARRA	35.3
139	ACEITE DE OLIVA VIRGEN EXTRA	9.18
139	MELÓN	191.57
140	LECHE SEMIDESNATADA UHT	119.6
140	PAN DE TRIGO BLANCO DE BARRA	28.67
140	NUEZ (AGMI)	31.34
140	SANDÍA	189.63
141	JAMÓN COCIDO	90.51
141	TOMATE CRUDO CON PIEL	223.32
141	PAN DE TRIGO BLANCO DE BARRA	35.08
141	ACEITE DE OLIVA	10.13
142	HUEVO DE GALLINA	57.86
142	TOMATE CRUDO CON PIEL	180.45
142	PAN DE MOLDE	27.97
142	NUEZ (AGMI)	28.63
143	JAMÓN COCIDO	93.95
143	TOMATE CRUDO CON PIEL	169.82
143	PAN DE MOLDE	32.17
143	ACEITE DE OLIVA VIRGEN EXTRA	10.32
144	HUEVO DE GALLINA COCINADO	77.12
144	TOMATE CRUDO CON PIEL	209.22
144	PAN DE TRIGO BLANCO DE BARRA	30.3
144	ACEITE DE OLIVA VIRGEN EXTRA	11.75
145	JAMÓN COCIDO	120.47
145	TOMATE CRUDO CON PIEL	200.4
145	PAN DE TRIGO BLANCO DE BARRA	34.54
145	NUEZ (AGMI)	25.17
146	HUEVO DE GALLINA	53.84
146	TOMATE CRUDO CON PIEL	195.36
146	PAN DE TRIGO BLANCO DE BARRA	23.67
146	ACEITE DE OLIVA VIRGEN EXTRA	10.2
147	LECHE ENTERA UHT	229.18
147	PAN DE TRIGO BLANCO DE BARRA	30.41
147	ACEITE DE OLIVA VIRGEN EXTRA	12.29
147	MANZANA	142.18
148	JAMÓN COCIDO	99.88
148	TOMATE CRUDO CON PIEL	215.74
148	PAN DE TRIGO BLANCO DE BARRA	36.42
148	ACEITE DE OLIVA VIRGEN EXTRA	10.37
149	LECHE SEMIDESNATADA UHT	158.76
149	PAN DE TRIGO BLANCO DE BARRA	28.05
149	ACEITE DE OLIVA VIRGEN EXTRA	9.72
149	NARANJA	216.11
150	LECHE ENTERA UHT	192.91
150	PAN DE MOLDE	32.89
150	ALMENDRA CRUDA	33.74
150	NARANJA	229.22
151	JAMÓN COCIDO	93.81
151	TOMATE CRUDO CON PIEL	204.91
151	PAN DE MOLDE	33.88
151	ACEITE DE OLIVA VIRGEN EXTRA	10.31
152	JAMÓN COCIDO	112.93
152	TOMATE CRUDO CON PIEL	224.67
152	PAN DE TRIGO BLANCO DE BARRA	29.75
152	AGUACATE	26.1
153	HUEVO DE GALLINA COCINADO	65.72
153	TOMATE CRUDO CON PIEL	188.89
153	PAN DE TRIGO BLANCO DE BARRA	31.91
153	AGUACATE	25.81
154	HUEVO DE GALLINA	62.05
154	TOMATE CRUDO CON PIEL	205.85
154	PAN DE TRIGO BLANCO DE BARRA	29.2
154	ACEITE DE OLIVA VIRGEN EXTRA	8.6
155	LECHE SEMIDESNATADA UHT	183.62
155	PAN DE TRIGO BLANCO DE BARRA	27.12
155	NUEZ (AGMI)	31.72
155	NARANJA	240.46
156	LECHE ENTERA UHT	205.49
156	PAN DE MOLDE	32.74
156	ACEITE DE OLIVA VIRGEN EXTRA	9.74
156	PLÁTANO	156.31
157	LECHE SEMIDESNATADA UHT	125.96
157	PAN DE TRIGO BLANCO DE BARRA	25.68
157	ACEITE DE OLIVA VIRGEN EXTRA	11.04
157	MELÓN	181.49
158	LECHE DESNATADA UHT	219.88
158	PAN DE TRIGO BLANCO DE BARRA	29.91
158	ACEITE DE OLIVA VIRGEN EXTRA	10.27
158	CEREZA	159.34
159	YOGUR DESNATADO EDULCORADO	122.1
159	PAN DE TRIGO BLANCO DE BARRA	25.37
159	AGUACATE	29.96
159	KIWI	211.79
160	HUEVO DE GALLINA COCINADO	64.84
160	TOMATE CRUDO CON PIEL	228.08
160	PAN DE TRIGO BLANCO DE BARRA	35.14
160	ACEITE DE OLIVA VIRGEN EXTRA	8.69
161	LECHE DESNATADA UHT	201.62
161	PAN DE MOLDE	27.24
161	AGUACATE	29.59
161	NARANJA	217.43
162	LECHE DESNATADA UHT	205.34
162	PAN DE TRIGO BLANCO DE BARRA	32.41
162	ALMENDRA CRUDA	31.36
162	FRESA	143.23
163	JAMÓN COCIDO	111.62
163	TOMATE CRUDO CON PIEL	216.53
163	PAN DE TRIGO BLANCO DE BARRA	34.59
163	ACEITE DE OLIVA	11
164	LECHE DESNATADA UHT	150.91
164	PAN DE TRIGO BLANCO DE BARRA	31.45
164	ACEITE DE OLIVA	10.75
164	PLÁTANO	149.16
165	LECHE DESNATADA UHT	170.8
165	PAN DE TRIGO BLANCO DE BARRA	31.78
165	ACEITE DE OLIVA VIRGEN EXTRA	10.04
165	SANDÍA	196.48
166	SARDINA	140.46
166	TOMATE CRUDO CON PIEL	192.98
166	PAN DE TRIGO BLANCO DE BARRA	29.3
166	ACEITE DE OLIVA	9.59
167	LECHE ENTERA UHT	186.34
167	PAN DE TRIGO BLANCO DE BARRA	28.19
167	AGUACATE	27.43
167	NARANJA	207.12
168	HUEVO DE GALLINA COCINADO	57.99
168	TOMATE CRUDO CON PIEL	178.69
168	PAN DE MOLDE	36.64
168	AGUACATE	27.94
169	HUEVO DE GALLINA COCINADO	54.92
169	TOMATE CRUDO CON PIEL	209.06
169	PAN DE TRIGO BLANCO DE BARRA	23.44
169	NUEZ (AGMI)	32.2
170	CHORIZO	34.05
170	TOMATE CRUDO CON PIEL	197.14
170	PAN DE TRIGO BLANCO DE BARRA	29.54
170	AGUACATE	32.06
171	JAMÓN COCIDO	111.85
171	TOMATE CRUDO CON PIEL	215.9
171	PAN DE MOLDE	27.24
171	AGUACATE	33.03
172	LECHE ENTERA UHT	165.26
172	PAN DE MOLDE	26.63
172	AGUACATE	33.72
172	FRESA	151.71
173	HUEVO DE GALLINA	59.25
173	TOMATE CRUDO CON PIEL	199.71
173	PAN DE TRIGO BLANCO DE BARRA	24.77
173	PISTACHO	28.15
174	LECHE SEMIDESNATADA UHT	126.58
174	PAN DE TRIGO BLANCO DE BARRA	28.2
174	ACEITE DE OLIVA VIRGEN EXTRA	9.12
174	MELÓN	207.52
175	HUEVO DE GALLINA COCINADO	64.41
175	TOMATE CRUDO CON PIEL	233.64
175	PAN DE TRIGO BLANCO DE BARRA	35.68
175	ACEITE DE OLIVA	10.29
176	LECHE DESNATADA UHT	206.63
176	PAN DE MOLDE	28.42
176	ACEITE DE OLIVA VIRGEN EXTRA	8.89
176	PIÑA	212.51
177	JAMÓN COCIDO	111.4
177	TOMATE CRUDO CON PIEL	196.69
177	PAN DE TRIGO BLANCO DE BARRA	30.65
177	AGUACATE	28.17
178	LECHE DESNATADA UHT	219.82
178	PAN DE MOLDE	28.84
178	ACEITE DE OLIVA VIRGEN EXTRA	8.58
178	NARANJA	191.23
179	YOGUR DESNATADO EDULCORADO	136.64
179	PAN DE TRIGO BLANCO DE BARRA	29.72
179	NUEZ (AGMI)	30.91
179	NECTARINA	204.92
180	HUEVO DE GALLINA	72.46
180	TOMATE CRUDO CON PIEL	171.81
180	PAN DE TRIGO BLANCO DE BARRA	26.99
180	ACEITE DE OLIVA VIRGEN EXTRA	8.71
181	JAMÓN COCIDO	106.66
181	TOMATE CRUDO CON PIEL	209.08
181	PAN DE TRIGO BLANCO DE BARRA	31.23
181	AGUACATE	27.23
182	JAMÓN COCIDO	102.16
182	TOMATE CRUDO CON PIEL	221.45
182	PAN DE TRIGO BLANCO DE BARRA	29.9
182	ACEITE DE OLIVA VIRGEN EXTRA	8.78
183	JAMÓN COCIDO	87.37
183	TOMATE CRUDO CON PIEL	164.13
183	PAN DE MOLDE	27.38
183	ACEITE DE OLIVA VIRGEN EXTRA	11.53
184	JAMÓN COCIDO	116.64
184	TOMATE CRUDO CON PIEL	222.99
184	PAN DE TRIGO BLANCO DE BARRA	26.66
184	NUEZ (AGMI)	31.24
185	LECHE DESNATADA UHT	212.58
185	PAN DE TRIGO BLANCO DE BARRA	34.5
185	AGUACATE	34.15
185	MANZANA	194.31
186	HUEVO DE GALLINA COCINADO	64.64
186	TOMATE CRUDO CON PIEL	218.69
186	PAN DE MOLDE	31.42
186	ACEITE DE OLIVA VIRGEN EXTRA	8.59
187	JAMÓN COCIDO	85.68
187	TOMATE CRUDO CON PIEL	182.69
187	PAN DE TRIGO BLANCO DE BARRA	27.77
187	CACAHUETE CRUDO	31.38
188	LECHE ENTERA UHT	192.36
188	PAN DE TRIGO BLANCO DE BARRA	27.83
188	ACEITE DE OLIVA	10.13
188	KIWI	227.42
189	HUEVO DE GALLINA COCINADO	68.35
189	TOMATE CRUDO CON PIEL	184.33
189	PAN DE TRIGO BLANCO DE BARRA	32.51
189	ACEITE DE OLIVA VIRGEN EXTRA	10.43
190	JAMÓN COCIDO	98.63
190	TOMATE CRUDO CON PIEL	200.49
190	PAN DE TRIGO BLANCO DE BARRA	30.47
190	ACEITE DE OLIVA VIRGEN EXTRA	9.72
191	JAMÓN COCIDO	101.83
191	TOMATE CRUDO CON PIEL	196.72
191	PAN DE TRIGO BLANCO DE BARRA	30.44
191	NUEZ (AGMI)	30.51
192	LECHE SEMIDESNATADA UHT	140.75
192	PAN DE TRIGO BLANCO DE BARRA	34.3
192	AGUACATE	29.29
192	KIWI	205.02
193	JAMÓN COCIDO	107.26
193	AJO	6.04
193	PAN DE TRIGO BLANCO DE BARRA	32.29
193	PISTACHO	28.83
194	LECHE ENTERA UHT	196.28
194	PAN DE TRIGO BLANCO DE BARRA	32.19
194	AGUACATE	32.68
194	MANDARINA	162.21
195	HUEVO DE GALLINA COCINADO	68.84
195	TOMATE CRUDO CON PIEL	169.02
195	PAN DE MOLDE	31.34
195	AVELLANA	31.76
196	LECHE SEMIDESNATADA UHT	136.42
196	PAN DE MOLDE	27.03
196	ACEITE DE OLIVA VIRGEN EXTRA	8.32
196	SANDÍA	192.26
197	HUEVO DE GALLINA COCINADO	59.03
197	AJO	5.4
197	PAN DE TRIGO BLANCO DE BARRA	28.73
197	ACEITE DE OLIVA VIRGEN EXTRA	9.23
198	YOGUR DESNATADO EDULCORADO	127.26
198	PAN DE MOLDE	29.33
198	AGUACATE	29.9
198	NARANJA	167.72
199	LECHE SEMIDESNATADA UHT	156.66
199	PAN DE TRIGO BLANCO DE BARRA	35.15
199	AGUACATE	32.72
199	MANDARINA	203.56
200	LECHE FERMENTADA	162.66
200	PAN DE TRIGO BLANCO DE BARRA	33.06
200	ACEITE DE OLIVA	8.3
200	PLÁTANO	143.65
201	JAMÓN COCIDO	98.51
201	TOMATE CRUDO CON PIEL	208.74
201	PAN DE MOLDE	30.01
201	ACEITE DE OLIVA VIRGEN EXTRA	10.03
202	HUEVO DE GALLINA COCINADO	63.54
202	TOMATE CRUDO CON PIEL	201.31
202	PAN DE MOLDE	30
202	ACEITE DE OLIVA VIRGEN EXTRA	10.05
203	JAMÓN COCIDO	122.46
203	TOMATE CRUDO CON PIEL	216.3
203	PAN DE TRIGO BLANCO DE BARRA	33.4
203	NUEZ (AGMI)	32.61
204	HUEVO DE GALLINA COCINADO	49.16
204	TOMATE CRUDO CON PIEL	204.22
204	PAN DE TRIGO BLANCO DE BARRA	30.66
204	ACEITE DE OLIVA VIRGEN EXTRA	9
205	HUEVO DE GALLINA COCINADO	64.44
205	TOMATE CRUDO CON PIEL	221.08
205	PAN DE MOLDE	30.2
205	ACEITE DE OLIVA VIRGEN EXTRA	9.77
206	JAMÓN COCIDO	119.65
206	TOMATE CRUDO CON PIEL	205.4
206	PAN DE TRIGO BLANCO DE BARRA	34.03
206	AGUACATE	32.03
207	LECHE FERMENTADA	149.47
207	PAN DE TRIGO BLANCO DE BARRA	27.83
207	AGUACATE	27.96
207	NARANJA	217.19
208	LECHE ENTERA UHT	203.01
208	PAN DE TRIGO BLANCO DE BARRA	31.63
208	AGUACATE	32
208	SANDÍA	199.47
209	HUEVO DE GALLINA COCINADO	69.84
209	TOMATE CRUDO CON PIEL	219.24
209	PAN DE MOLDE	32.44
209	NUEZ (AGMI)	27.71
210	LECHE FERMENTADA	136.31
210	PAN DE TRIGO BLANCO DE BARRA	26.12
210	ACEITE DE OLIVA VIRGEN EXTRA	9.22
210	PIÑA	211.88
211	LECHE DESNATADA UHT	186.44
211	PAN DE TRIGO BLANCO DE BARRA	33.34
211	ACEITE DE OLIVA VIRGEN EXTRA	10.04
211	ALBARICOQUE	212.24
212	JAMÓN COCIDO	106.31
212	TOMATE CRUDO CON PIEL	193.62
212	PAN DE TRIGO BLANCO DE BARRA	25.21
212	PISTACHO	25.36
213	JAMÓN COCIDO	91.45
213	TOMATE CRUDO CON PIEL	220.22
213	PAN DE TRIGO BLANCO DE BARRA	29.01
213	AGUACATE	28.51
214	HUEVO DE GALLINA COCINADO	65.65
214	TOMATE CRUDO CON PIEL	159.64
214	PAN DE TRIGO BLANCO DE BARRA	30.54
214	ACEITE DE OLIVA	10.87
215	LECHE DESNATADA UHT	187.07
215	PAN DE MOLDE	31.16
215	ACEITE DE OLIVA	8.43
215	PLÁTANO	137.92
216	JAMÓN COCIDO	99.55
216	TOMATE CRUDO CON PIEL	203.47
216	PAN DE TRIGO BLANCO DE BARRA	32.63
216	CACAHUETE CRUDO	28.51
217	LECHE SEMIDESNATADA UHT	137.46
217	PAN DE TRIGO BLANCO DE BARRA	32.34
217	AGUACATE	32.2
217	PLÁTANO	166.64
218	HUEVO DE GALLINA	58.88
218	TOMATE CRUDO CON PIEL	192.7
218	PAN DE MOLDE	28.24
218	ACEITE DE OLIVA VIRGEN EXTRA	11.1
219	LECHE SEMIDESNATADA UHT	137.8
219	PAN DE TRIGO BLANCO DE BARRA	31.93
219	CACAHUETE CRUDO	31.61
219	PLÁTANO	153.78
220	LECHE FERMENTADA	162.05
220	PAN DE TRIGO BLANCO DE BARRA	28.17
220	CACAHUETE CRUDO	33.34
220	PLÁTANO	158.7
221	JAMÓN COCIDO	99.74
221	TOMATE CRUDO CON PIEL	173.54
221	PAN DE TRIGO BLANCO DE BARRA	28.62
221	AGUACATE	25.34
222	LECHE DESNATADA UHT	195.81
222	PAN DE TRIGO BLANCO DE BARRA	30.62
222	ACEITE DE OLIVA VIRGEN EXTRA	10.09
222	PLÁTANO	168.84
223	YOGUR NATURAL ENTERO	128.51
223	PAN DE TRIGO BLANCO DE BARRA	25.31
223	NUEZ (AGMI)	33.71
223	PIÑA	174.27
224	YOGUR DESNATADO EDULCORADO	137.28
224	PAN DE TRIGO BLANCO DE BARRA	34.25
224	ACEITE DE OLIVA VIRGEN EXTRA	8.98
224	PLÁTANO	154.2
225	JAMÓN COCIDO	79.02
225	TOMATE CRUDO CON PIEL	215.18
225	PAN DE MOLDE	23.7
225	ACEITE DE OLIVA VIRGEN EXTRA	10.95
226	LECHE FERMENTADA	152.03
226	PAN DE TRIGO BLANCO DE BARRA	31.02
226	ACEITE DE OLIVA VIRGEN EXTRA	8.32
226	NARANJA	205.09
227	JAMÓN COCIDO	94.9
227	TOMATE CRUDO CON PIEL	205.01
227	PAN DE TRIGO BLANCO DE BARRA	31
227	ACEITE DE OLIVA VIRGEN EXTRA	8.81
228	LECHE DESNATADA UHT	188.26
228	PAN DE TRIGO BLANCO DE BARRA	29.31
228	ACEITE DE OLIVA VIRGEN EXTRA	10.58
228	MANDARINA	182.34
229	LECHE DESNATADA UHT	198
229	PAN DE TRIGO BLANCO DE BARRA	30.27
229	NUEZ (AGMI)	33.36
229	MELÓN	191.99
230	LECHE DESNATADA UHT	215.43
230	PAN DE TRIGO BLANCO DE BARRA	30.72
230	ACEITE DE OLIVA VIRGEN EXTRA	10.53
230	PLÁTANO	127.83
231	LECHE DESNATADA UHT	206.21
231	PAN DE TRIGO BLANCO DE BARRA	30.15
231	AGUACATE	27.5
231	UVA BLANCA	154.27
232	LECHE DESNATADA UHT	216.78
232	PAN DE MOLDE	30.16
232	ACEITE DE OLIVA	11.99
232	PIÑA EN ALMÍBAR	168.22
233	JAMÓN COCIDO	94.01
233	TOMATE CRUDO CON PIEL	187.64
233	PAN DE TRIGO BLANCO DE BARRA	29.93
233	AGUACATE	31.75
234	LECHE ENTERA UHT	220.56
234	PAN DE TRIGO BLANCO DE BARRA	28.87
234	ACEITE DE OLIVA VIRGEN EXTRA	10.25
234	PERA	188.51
235	JAMÓN COCIDO	112.68
235	TOMATE CRUDO CON PIEL	179.1
235	PAN DE MOLDE	29.72
235	CACAHUETE CRUDO	30.76
236	HUEVO DE GALLINA COCINADO	65.52
236	TOMATE CRUDO CON PIEL	204.87
236	PAN DE TRIGO BLANCO DE BARRA	35.25
236	ACEITE DE OLIVA VIRGEN EXTRA	9.56
237	LECHE ENTERA UHT	192.04
237	PAN DE TRIGO BLANCO DE BARRA	32.53
237	NUEZ (AGMI)	28.72
237	NARANJA	221.26
238	YOGUR DESNATADO EDULCORADO	148.66
238	PAN DE TRIGO BLANCO DE BARRA	34.83
238	AGUACATE	32.89
238	PLÁTANO	167.35
239	JAMÓN COCIDO	105.88
239	TOMATE CRUDO CON PIEL	223.07
239	PAN DE TRIGO BLANCO DE BARRA	30.47
239	ACEITE DE OLIVA	10.15
240	LECHE SEMIDESNATADA UHT	138.97
240	PAN DE TRIGO BLANCO DE BARRA	37.23
240	ACEITE DE OLIVA VIRGEN EXTRA	10.52
240	NARANJA	202.67
241	HUEVO DE GALLINA	60.11
241	TOMATE CRUDO CON PIEL	199.55
241	PAN DE TRIGO BLANCO DE BARRA	36.84
241	ACEITE DE OLIVA	10.24
242	LECHE ENTERA UHT	188.81
242	PAN DE TRIGO BLANCO DE BARRA	30.33
242	ACEITE DE OLIVA	11.01
242	MELÓN	158.27
243	YOGUR NATURAL ENTERO	134.54
243	PAN DE TRIGO BLANCO DE BARRA	26.88
243	ACEITE DE OLIVA VIRGEN EXTRA	9.05
243	NARANJA	224.09
244	LECHE DESNATADA UHT	220.81
244	PAN DE TRIGO BLANCO DE BARRA	33.17
244	ACEITE DE OLIVA VIRGEN EXTRA	9.74
244	NECTARINA	239.65
245	HUEVO DE GALLINA COCINADO	64.84
245	TOMATE CRUDO CON PIEL	159.44
245	PAN DE MOLDE	29.3
245	AGUACATE	28.75
246	JAMÓN COCIDO	96.83
246	TOMATE CRUDO CON PIEL	196.76
246	PAN DE TRIGO BLANCO DE BARRA	34.03
246	ALMENDRA CRUDA	32.31
247	JAMÓN COCIDO	105.73
247	TOMATE CRUDO CON PIEL	211.45
247	PAN DE MOLDE	24.76
247	PISTACHO	31.22
248	HUEVO DE GALLINA	74.21
248	TOMATE CRUDO CON PIEL	170.99
248	PAN DE MOLDE	27.94
248	AGUACATE	33.36
249	LECHE ENTERA UHT	221.19
249	PAN DE TRIGO BLANCO DE BARRA	26.06
249	ACEITE DE OLIVA VIRGEN EXTRA	8.94
249	SANDÍA	200.96
250	HUEVO DE GALLINA	67.29
250	TOMATE CRUDO CON PIEL	206.83
250	PAN DE TRIGO BLANCO DE BARRA	24.02
250	ACEITE DE OLIVA	10.91
251	LECHE SEMIDESNATADA UHT	148.16
251	PAN DE TRIGO BLANCO DE BARRA	30.66
251	ACEITE DE OLIVA VIRGEN EXTRA	10.21
251	MANZANA	233.53
252	JAMÓN COCIDO	80.96
252	TOMATE CRUDO CON PIEL	187.12
252	PAN DE TRIGO BLANCO DE BARRA	31.58
252	ACEITE DE OLIVA VIRGEN EXTRA	9.59
253	HUEVO DE GALLINA COCINADO	74.45
253	TOMATE CRUDO CON PIEL	223.38
253	PAN DE MOLDE	25.26
253	ACEITE DE OLIVA	11.28
254	LECHE ENTERA UHT	211.09
254	PAN DE TRIGO BLANCO DE BARRA	28.77
254	ACEITE DE OLIVA VIRGEN EXTRA	12.12
254	NARANJA	186.24
255	LECHE ENTERA UHT	217.51
255	PAN DE TRIGO BLANCO DE BARRA	29.05
255	AGUACATE	31.07
255	MELÓN	243.64
256	HUEVO DE GALLINA	62.66
256	TOMATE CRUDO CON PIEL	184.41
256	PAN DE TRIGO BLANCO DE BARRA	25.47
256	AGUACATE	28.71
257	JAMÓN COCIDO	116.74
257	TOMATE CRUDO CON PIEL	191.58
257	PAN DE MOLDE	33.18
257	CACAHUETE CRUDO	32.17
258	LECHE ENTERA UHT	234.67
258	PAN DE MOLDE	31.24
258	AGUACATE	26.38
258	MELÓN	183.17
259	CHÓPED	41.55
259	TOMATE CRUDO CON PIEL	198.76
259	PAN DE TRIGO BLANCO DE BARRA	32.69
259	ACEITE DE OLIVA VIRGEN EXTRA	9.26
260	JAMÓN COCIDO	101.54
260	TOMATE CRUDO CON PIEL	230.57
260	PAN DE TRIGO BLANCO DE BARRA	31.72
260	ACEITE DE OLIVA VIRGEN EXTRA	7.93
261	JAMÓN COCIDO	104.16
261	TOMATE CRUDO CON PIEL	197.07
261	PAN DE TRIGO BLANCO DE BARRA	33.51
261	AGUACATE	33.47
262	HUEVO DE GALLINA	56.36
262	TOMATE CRUDO CON PIEL	185.64
262	PAN DE TRIGO BLANCO DE BARRA	28.6
262	AGUACATE	31
263	LECHE ENTERA UHT	177.09
263	PAN DE TRIGO BLANCO DE BARRA	31.51
263	ACEITE DE OLIVA	8.28
263	SANDÍA	206.88
264	LECHE ENTERA UHT	226.23
264	PAN DE TRIGO BLANCO DE BARRA	32.72
264	AGUACATE	34.87
264	MANZANA	244.2
265	JAMÓN COCIDO	94.97
265	TOMATE CRUDO CON PIEL	208.75
265	PAN DE MOLDE	34.29
265	AGUACATE	28.84
266	LECHE SEMIDESNATADA UHT	127.63
266	PAN DE TRIGO BLANCO DE BARRA	30.33
266	AGUACATE	36.75
266	MELÓN	171.27
267	HUEVO DE GALLINA COCINADO	71.89
267	TOMATE CRUDO CON PIEL	215.7
267	PAN DE TRIGO BLANCO DE BARRA	31.75
267	ACEITE DE OLIVA VIRGEN EXTRA	11.89
268	JAMÓN COCIDO	104.38
268	TOMATE CRUDO CON PIEL	166.98
268	PAN DE TRIGO BLANCO DE BARRA	32.72
268	ACEITE DE OLIVA VIRGEN EXTRA	11.54
269	HUEVO DE GALLINA	59.49
269	TOMATE CRUDO CON PIEL	173.35
269	PAN DE TRIGO BLANCO DE BARRA	30.77
269	ACEITE DE OLIVA VIRGEN EXTRA	8.79
270	HUEVO DE GALLINA	65.01
270	TOMATE CRUDO CON PIEL	208.43
270	PAN DE TRIGO BLANCO DE BARRA	27.54
270	ACEITE DE OLIVA VIRGEN EXTRA	8.61
271	JAMÓN COCIDO	95.6
271	TOMATE CRUDO CON PIEL	208.12
271	PAN DE TRIGO BLANCO DE BARRA	29.38
271	ACEITE DE OLIVA VIRGEN EXTRA	12.36
272	JAMÓN COCIDO	101.92
272	TOMATE CRUDO CON PIEL	192.84
272	PAN DE MOLDE	31.36
272	PISTACHO	33.18
273	LECHE SEMIDESNATADA UHT	152.66
273	PAN DE MOLDE	29.14
273	ACEITE DE OLIVA VIRGEN EXTRA	8.9
273	SANDÍA	200.67
274	JAMÓN COCIDO	118.49
274	TOMATE CRUDO CON PIEL	213.59
274	PAN DE MOLDE	30.49
274	ACEITE DE OLIVA VIRGEN EXTRA	9.28
275	LECHE DESNATADA UHT	165.38
275	PAN DE TRIGO BLANCO DE BARRA	33.25
275	AGUACATE	22.95
275	MANZANA	184.84
276	HUEVO DE GALLINA	61.98
276	TOMATE CRUDO CON PIEL	210.1
276	PAN DE TRIGO BLANCO DE BARRA	30.16
276	ACEITE DE OLIVA VIRGEN EXTRA	9.71
277	HUEVO DE GALLINA COCINADO	56.6
277	TOMATE CRUDO CON PIEL	159.2
277	PAN DE TRIGO BLANCO DE BARRA	30.31
277	AGUACATE	29.53
278	LECHE DESNATADA UHT	231.32
278	PAN DE TRIGO BLANCO DE BARRA	30.24
278	AGUACATE	27.65
278	SANDÍA	172.7
279	HUEVO DE GALLINA	65.66
279	TOMATE CRUDO CON PIEL	184.7
279	PAN DE MOLDE	30.51
279	CACAHUETE CRUDO	31.24
280	JAMÓN COCIDO	112.43
280	TOMATE CRUDO CON PIEL	191.64
280	PAN DE TRIGO BLANCO DE BARRA	29.7
280	ACEITE DE OLIVA VIRGEN EXTRA	10.6
281	JAMÓN COCIDO	93.68
281	TOMATE CRUDO CON PIEL	200.4
281	PAN DE TRIGO BLANCO DE BARRA	30.47
281	ACEITE DE OLIVA VIRGEN EXTRA	9.89
282	HUEVO DE GALLINA COCINADO	66.79
282	TOMATE CRUDO CON PIEL	198.64
282	PAN DE TRIGO BLANCO DE BARRA	30.78
282	ACEITE DE OLIVA	10.21
283	LECHE ENTERA UHT	187.96
283	PAN DE MOLDE	27.54
283	CACAHUETE CRUDO	27.74
283	NARANJA	167.06
284	JAMÓN COCIDO	103.63
284	TOMATE CRUDO CON PIEL	168.09
284	PAN DE TRIGO BLANCO DE BARRA	33.3
284	AGUACATE	29.61
285	LECHE SEMIDESNATADA UHT	128.35
285	PAN DE TRIGO BLANCO DE BARRA	28.88
285	ACEITE DE OLIVA VIRGEN EXTRA	10.96
285	KIWI	194.15
286	HUEVO DE GALLINA	62.31
286	TOMATE CRUDO CON PIEL	202.56
286	PAN DE TRIGO BLANCO DE BARRA	29.05
286	AGUACATE	34.52
287	LECHE DESNATADA UHT	185.75
287	PAN DE TRIGO BLANCO DE BARRA	26.74
287	ACEITE DE OLIVA VIRGEN EXTRA	9.48
287	MELÓN	207.28
288	HUEVO DE GALLINA	68.74
288	TOMATE CRUDO CON PIEL	227.88
288	PAN DE TRIGO BLANCO DE BARRA	28.56
288	ACEITE DE OLIVA VIRGEN EXTRA	9.52
289	HUEVO DE GALLINA	57.48
289	TOMATE CRUDO CON PIEL	220.8
289	PAN DE TRIGO BLANCO DE BARRA	24.58
289	ACEITE DE OLIVA VIRGEN EXTRA	12.12
290	JAMÓN COCIDO	83.86
290	TOMATE CRUDO CON PIEL	216.48
290	PAN DE MOLDE	31.63
290	NUEZ (AGMI)	27.49
291	LECHE SEMIDESNATADA UHT	161.22
291	PAN DE MOLDE	33.37
291	PISTACHO	34.48
291	FRESA	140.93
292	JAMÓN COCIDO	122.3
292	TOMATE CRUDO CON PIEL	237.23
292	PAN DE TRIGO BLANCO DE BARRA	23.49
292	ACEITE DE OLIVA	10.01
293	HUEVO DE GALLINA COCINADO	74.11
293	TOMATE CRUDO CON PIEL	224.27
293	PAN DE TRIGO BLANCO DE BARRA	27.23
293	AGUACATE	29.15
294	LECHE DESNATADA UHT	216.07
294	PAN DE TRIGO BLANCO DE BARRA	24.97
294	AGUACATE	30.7
294	MANZANA	194.46
295	LECHE SEMIDESNATADA UHT	148.94
295	PAN DE TRIGO BLANCO DE BARRA	29.48
295	ACEITE DE OLIVA	10.38
295	NARANJA	195.95
296	HUEVO DE GALLINA COCINADO	67.1
296	TOMATE CRUDO CON PIEL	197.62
296	PAN DE TRIGO BLANCO DE BARRA	31.05
296	AGUACATE	26.81
297	HUEVO DE GALLINA COCINADO	60.09
297	TOMATE CRUDO CON PIEL	192
297	PAN DE TRIGO BLANCO DE BARRA	32.69
297	AGUACATE	26.96
298	LECHE ENTERA UHT	208.99
298	PAN DE TRIGO BLANCO DE BARRA	27.92
298	ACEITE DE OLIVA VIRGEN EXTRA	11.35
298	MELÓN	210.64
299	JAMÓN COCIDO	100.25
299	TOMATE CRUDO CON PIEL	194.86
299	PAN DE TRIGO BLANCO DE BARRA	29.34
299	ACEITE DE OLIVA VIRGEN EXTRA	9.72
300	SARDINA	160.64
300	TOMATE CRUDO CON PIEL	190.03
300	PAN DE MOLDE	29.38
300	ALMENDRA CRUDA	29.95
301	LECHE DESNATADA UHT	210.36
301	PAN DE TRIGO BLANCO DE BARRA	29.51
301	AGUACATE	31.01
301	NARANJA	150.72
302	HUEVO DE GALLINA COCINADO	57.57
302	TOMATE CRUDO CON PIEL	183.19
302	PAN DE TRIGO BLANCO DE BARRA	31.12
302	ACEITE DE OLIVA VIRGEN EXTRA	11.28
303	JAMÓN COCIDO	85.63
303	TOMATE CRUDO CON PIEL	207.39
303	PAN DE TRIGO BLANCO DE BARRA	28.99
303	AGUACATE	26.74
304	JAMÓN COCIDO	104.47
304	TOMATE CRUDO CON PIEL	195.72
304	PAN DE TRIGO BLANCO DE BARRA	29.41
304	ACEITE DE OLIVA VIRGEN EXTRA	10.91
305	LECHE DESNATADA UHT	184.77
305	PAN DE TRIGO BLANCO DE BARRA	27.99
305	AGUACATE	27.98
305	SANDÍA	197.73
306	LECHE ENTERA UHT	168.96
306	PAN DE TRIGO BLANCO DE BARRA	27.86
306	ACEITE DE OLIVA VIRGEN EXTRA	11.2
306	MANZANA	193.88
307	HUEVO DE GALLINA	66.68
307	TOMATE CRUDO CON PIEL	201.61
307	PAN DE TRIGO BLANCO DE BARRA	28.76
307	ACEITE DE OLIVA VIRGEN EXTRA	11.01
308	LECHE ENTERA UHT	210.91
308	PAN DE TRIGO BLANCO DE BARRA	29.28
308	PISTACHO	31.7
308	NARANJA	213.53
309	LECHE SEMIDESNATADA UHT	126.13
309	PAN DE TRIGO BLANCO DE BARRA	28.6
309	ACEITE DE OLIVA VIRGEN EXTRA	9.62
309	KIWI	181.58
310	LECHE DESNATADA UHT	225.96
310	PAN DE MOLDE	33.18
310	ACEITE DE OLIVA VIRGEN EXTRA	9.57
310	PLÁTANO	157.63
311	LECHE DESNATADA UHT	162.45
311	PAN DE TRIGO BLANCO DE BARRA	33.59
311	ACEITE DE OLIVA VIRGEN EXTRA	9.9
311	SANDÍA	216.73
312	HUEVO DE GALLINA	71.63
312	TOMATE CRUDO CON PIEL	215.52
312	PAN DE MOLDE	32.13
312	AGUACATE	26.91
313	JAMÓN COCIDO	106.28
313	TOMATE CRUDO CON PIEL	236.36
313	PAN DE TRIGO BLANCO DE BARRA	31.65
313	AGUACATE	28.36
314	HUEVO DE GALLINA COCINADO	66.94
314	TOMATE CRUDO CON PIEL	206.06
314	PAN DE TRIGO BLANCO DE BARRA	25.53
314	AGUACATE	28.79
315	HUEVO DE GALLINA COCINADO	72
315	TOMATE CRUDO CON PIEL	176.57
315	PAN DE MOLDE	30.26
315	AGUACATE	31.24
316	LECHE SEMIDESNATADA UHT	174.58
316	PAN DE TRIGO BLANCO DE BARRA	27.41
316	NUEZ (AGMI)	32.22
316	NARANJA	213.91
317	HUEVO DE GALLINA COCINADO	54.96
317	TOMATE CRUDO CON PIEL	181.36
317	PAN DE MOLDE	31.88
317	ACEITE DE OLIVA VIRGEN EXTRA	9.65
318	JAMÓN COCIDO	111.81
318	TOMATE CRUDO CON PIEL	212.29
318	PAN DE TRIGO BLANCO DE BARRA	31.24
318	ACEITE DE OLIVA VIRGEN EXTRA	10.34
319	LECHE DESNATADA UHT	199.16
319	PAN DE TRIGO BLANCO DE BARRA	33.35
319	ACEITE DE OLIVA VIRGEN EXTRA	10.09
319	NARANJA	176.2
320	JAMÓN COCIDO	93.37
320	TOMATE CRUDO CON PIEL	185.22
320	PAN DE TRIGO BLANCO DE BARRA	32.33
320	ACEITE DE OLIVA VIRGEN EXTRA	9.75
321	LECHE DESNATADA UHT	212.96
321	PAN DE TRIGO BLANCO DE BARRA	33.2
321	ACEITE DE OLIVA VIRGEN EXTRA	10.62
321	UVA BLANCA	137.83
322	HUEVO DE GALLINA	64.53
322	TOMATE CRUDO CON PIEL	183.39
322	PAN DE TRIGO BLANCO DE BARRA	30.52
322	AGUACATE	30.92
323	HUEVO DE GALLINA	74.36
323	TOMATE CRUDO CON PIEL	219.65
323	PAN DE TRIGO BLANCO DE BARRA	29.72
323	NUEZ (AGMI)	33
324	JAMÓN COCIDO	103.4
324	TOMATE CRUDO CON PIEL	213.86
324	PAN DE TRIGO BLANCO DE BARRA	31.93
324	ACEITE DE OLIVA VIRGEN EXTRA	10.74
325	HUEVO DE GALLINA	64.37
325	TOMATE CRUDO CON PIEL	188.51
325	PAN DE TRIGO BLANCO DE BARRA	28.07
325	AGUACATE	30.61
326	LECHE ENTERA UHT	197.86
326	PAN DE TRIGO BLANCO DE BARRA	30.93
326	ACEITE DE OLIVA VIRGEN EXTRA	10.4
326	NARANJA	208.07
327	HUEVO DE GALLINA	65.17
327	TOMATE CRUDO CON PIEL	193.78
327	PAN DE TRIGO BLANCO DE BARRA	33.89
327	AVELLANA	27.03
328	LECHE DESNATADA UHT	222.45
328	PAN DE TRIGO BLANCO DE BARRA	24.02
328	AGUACATE	30.9
328	SANDÍA	212.75
329	LECHE DESNATADA UHT	188.75
329	PAN DE TRIGO BLANCO DE BARRA	25.09
329	ACEITE DE OLIVA VIRGEN EXTRA	9.22
329	NARANJA	189.88
330	LECHE ENTERA UHT	219.53
330	PAN DE TRIGO BLANCO DE BARRA	30.53
330	ACEITE DE OLIVA	10.99
330	SANDÍA	200.7
331	LECHE DESNATADA UHT	196.4
331	PAN DE TRIGO BLANCO DE BARRA	26.02
331	AGUACATE	26.99
331	NARANJA	217.92
332	HUEVO DE GALLINA	70.43
332	AJO	5.76
332	PAN DE TRIGO BLANCO DE BARRA	29.18
332	AGUACATE	28.51
333	JAMÓN COCIDO	100.31
333	TOMATE CRUDO CON PIEL	172.13
333	PAN DE TRIGO BLANCO DE BARRA	28.2
333	ACEITE DE OLIVA	10.6
334	HUEVO DE GALLINA	63.76
334	TOMATE CRUDO CON PIEL	173.22
334	PAN DE MOLDE	27.07
334	NUEZ (AGMI)	32.91
335	LECHE DESNATADA UHT	211.42
335	PAN DE TRIGO BLANCO DE BARRA	29.66
335	AGUACATE	25.21
335	FRESA	168.62
336	JAMÓN COCIDO	105.55
336	TOMATE CRUDO CON PIEL	186.73
336	PAN DE TRIGO BLANCO DE BARRA	24.65
336	ACEITE DE OLIVA VIRGEN EXTRA	10.42
337	LECHE DESNATADA UHT	238.63
337	PAN DE TRIGO BLANCO DE BARRA	33.02
337	AGUACATE	28.97
337	MANZANA	183.81
338	HUEVO DE GALLINA COCINADO	57.68
338	TOMATE CRUDO CON PIEL	197.17
338	PAN DE MOLDE	30.7
338	ACEITE DE OLIVA VIRGEN EXTRA	10.62
339	JAMÓN COCIDO	109.6
339	TOMATE CRUDO CON PIEL	219.2
339	PAN DE TRIGO BLANCO DE BARRA	33.84
339	ACEITE DE OLIVA VIRGEN EXTRA	9.5
340	LECHE ENTERA UHT	211.47
340	PAN DE TRIGO BLANCO DE BARRA	26.65
340	ACEITE DE OLIVA	10.54
340	KIWI	182.02
341	HUEVO DE GALLINA	77.41
341	TOMATE CRUDO CON PIEL	221.98
341	PAN DE TRIGO BLANCO DE BARRA	28.82
341	AGUACATE	27.73
342	QUESO FRESCO	81.99
342	PAN DE TRIGO BLANCO DE BARRA	30.99
342	AGUACATE	36.16
342	MANZANA	197.05
343	JAMÓN COCIDO	93.01
343	TOMATE CRUDO CON PIEL	193.07
343	PAN DE TRIGO BLANCO DE BARRA	35.05
343	ACEITE DE OLIVA VIRGEN EXTRA	7.09
344	JAMÓN COCIDO	99.41
344	TOMATE CRUDO CON PIEL	230.1
344	PAN DE TRIGO BLANCO DE BARRA	32.99
344	ACEITE DE OLIVA VIRGEN EXTRA	8.83
345	HUEVO DE GALLINA COCINADO	55.59
345	TOMATE CRUDO CON PIEL	195.5
345	PAN DE TRIGO BLANCO DE BARRA	30.21
345	PISTACHO	32.16
346	LECHE DESNATADA UHT	186.05
346	PAN DE MOLDE	29.29
346	CACAHUETE CRUDO	32.37
346	MELÓN	219.75
347	LECHE DESNATADA UHT	200.11
347	PAN DE MOLDE	24.64
347	ACEITE DE OLIVA VIRGEN EXTRA	9.47
347	PIÑA EN ALMÍBAR	123.33
348	LECHE SEMIDESNATADA UHT	154.34
348	PAN DE TRIGO BLANCO DE BARRA	28.25
348	AGUACATE	30.04
348	MANZANA	166.78
349	HUEVO DE GALLINA COCINADO	60.74
349	TOMATE CRUDO CON PIEL	200.86
349	PAN DE TRIGO BLANCO DE BARRA	36.25
349	ACEITE DE OLIVA VIRGEN EXTRA	8.83
350	JAMÓN COCIDO	92.69
350	TOMATE CRUDO CON PIEL	208.94
350	PAN DE MOLDE	29.74
350	CACAHUETE CRUDO	32.72
351	LECHE SEMIDESNATADA UHT	160.65
351	PAN DE MOLDE	30.85
351	AGUACATE	21.93
351	NARANJA	190.81
352	YOGUR DESNATADO EDULCORADO	158.51
352	PAN DE MOLDE	29.64
352	ACEITE DE OLIVA VIRGEN EXTRA	8.73
352	ZUMO DE MELOCOTÓN Y UVA (PROCESADO)	202.9
353	HUEVO DE GALLINA COCINADO	55.86
353	TOMATE CRUDO CON PIEL	219.39
353	PAN DE MOLDE	27.01
353	ACEITE DE OLIVA VIRGEN EXTRA	9.32
354	JAMÓN COCIDO	102.22
354	TOMATE CRUDO CON PIEL	192.24
354	PAN DE TRIGO BLANCO DE BARRA	29.76
354	AGUACATE	27.55
355	HUEVO DE GALLINA	58.52
355	TOMATE CRUDO CON PIEL	197.35
355	PAN DE TRIGO BLANCO DE BARRA	30.48
355	AGUACATE	30.36
356	HUEVO DE GALLINA	71.18
356	TOMATE CRUDO CON PIEL	193.2
356	PAN DE TRIGO BLANCO DE BARRA	29.14
356	ACEITE DE OLIVA VIRGEN EXTRA	9.62
357	JAMÓN COCIDO	93.41
357	TOMATE CRUDO CON PIEL	183.47
357	PAN DE TRIGO BLANCO DE BARRA	29.84
357	ACEITE DE OLIVA	7.2
358	LECHE DESNATADA UHT	234.64
358	PAN DE MOLDE	23.46
358	ACEITE DE OLIVA VIRGEN EXTRA	9.37
358	SANDÍA	231.22
359	HUEVO DE GALLINA COCINADO	63.54
359	TOMATE CRUDO CON PIEL	195.11
359	PAN DE TRIGO BLANCO DE BARRA	28.77
359	ACEITE DE OLIVA VIRGEN EXTRA	11.38
360	LECHE ENTERA UHT	204.07
360	PAN DE MOLDE	29.75
360	ACEITE DE OLIVA VIRGEN EXTRA	11.88
360	ZUMO MULTIFRUTAS (PROCESADO)	200.36
361	LECHE DESNATADA UHT	217.38
361	PAN DE TRIGO BLANCO DE BARRA	32.99
361	ACEITE DE OLIVA	9.42
361	SANDÍA	177.65
362	HUEVO DE GALLINA	68.19
362	TOMATE CRUDO CON PIEL	200.93
362	PAN DE TRIGO BLANCO DE BARRA	32.96
362	AGUACATE	27.63
363	LECHE DESNATADA UHT	204.01
363	PAN DE TRIGO BLANCO DE BARRA	32.92
363	ACEITE DE OLIVA VIRGEN EXTRA	10.01
363	MANZANA	253.98
364	LECHE ENTERA UHT	208.32
364	PAN DE TRIGO BLANCO DE BARRA	29.03
364	AGUACATE	30.72
364	MANGO	175.91
365	LECHE DESNATADA UHT	209.65
365	PAN DE TRIGO BLANCO DE BARRA	31.76
365	ACEITE DE OLIVA VIRGEN EXTRA	10.44
365	SANDÍA	168.17

## Sheet: desayuno (plato)
Día	Kcal BDCA	Carb BDCA	Lip BDCA	Prot BDCA	Kcal Smartcloth	Carb Smartcloth	Lip Smartcloth	Prot Smartcloth	Dif. Kcal	Dif. Carb	Dif. Lip	Dif. Prot
1
2
3
4
5
6
7
8
9
10
11
12
13
14
15
16
17
18
19
20
21
22
23
24
25
26
27
28
29
30
31
32
33
34
35
36
37
38
39
40
41
42
43
44
45
46
47
48
49
50
51
52
53
54
55
56
57
58
59
60
61
62
63
64
65
66
67
68
69
70
71
72
73
74
75
76
77
78
79
80
81
82
83
84
85
86
87
88
89
90
91
92
93
94
95
96
97
98
99
100
101
102
103
104
105
106
107
108
109
110
111
112
113
114
115
116
117
118
119
120
121
122
123
124
125
126
127
128
129
130
131
132
133
134
135
136
137
138
139
140
141
142
143
144
145
146
147
148
149
150
151
152
153
154
155
156
157
158
159
160
161
162
163
164
165
166
167
168
169
170
171
172
173
174
175
176
177
178
179
180
181
182
183
184
185
186
187
188
189
190
191
192
193
194
195
196
197
198
199
200
201
202
203
204
205
206
207
208
209
210
211
212
213
214
215
216
217
218
219
220
221
222
223
224
225
226
227
228
229
230
231
232
233
234
235
236
237
238
239
240
241
242
243
244
245
246
247
248
249
250
251
252
253
254
255
256
257
258
259
260
261
262
263
264
265
266
267
268
269
270
271
272
273
274
275
276
277
278
279
280
281
282
283
284
285
286
287
288
289
290
291
292
293
294
295
296
297
298
299
300
301
302
303
304
305
306
307
308
309
310
311
312
313
314
315
316
317
318
319
320
321
322
323
324
325
326
327
328
329
330
331
332
333
334
335
336
337
338
339
340
341
342
343
344
345
346
347
348
349
350
351
352
353
354
355
356
357
358
359
360
361
362
363
364
365

## Sheet: comida (alimentos)
Día	Alimento	Cantidad (g)	Kcal BDCA	Carb BDCA	Lip BDCA	Prot BDCA	Kcal Smartcloth	Carb Smartcloth	Lip Smartcloth	Prot Smartcloth	Dif. Kcal	Dif. Carb	Dif. Lip	Dif. Prot
1	BERENJENA ASADA	235.86
1	GARBANZOS COCIDOS	132.9
1	AGUACATE	27.94
1	PATATA HERVIDA	114.7
1	JAMÓN IBÉRICO	43.82
1	NARANJA	230.89
2	PIMIENTO VERDE ASADO	133.17
2	CHULETA DE TERNERA COCINADA	86.91
2	PATATA HERVIDA	120.01
2	ACEITE DE OLIVA VIRGEN EXTRA	10.68
2	CIRUELA	148.57
3	PIMIENTO VERDE ASADO	158.85
3	MEJILLONES EN ESCABECHE	138.25
3	ARROZ BLANCO COCIDO	147.73
3	AGUACATE	27.32
3	PLÁTANO	153.52
4	CEBOLLA CRUDA	31.54
4	ALMEJAS Y BERBERECHOS HERVIDOS	129.1
4	PAN DE MOLDE	30.87
4	ACEITE DE GIRASOL (AGMI)	7.75
4	MELÓN	182.86
5	PIMIENTO VERDE ASADO	156.44
5	QUESO CREMOSO	26.45
5	ESPAGUETIS COCIDOS	127.28
5	AGUACATE	32.36
5	PLÁTANO	144.48
6	CALABACÍN HERVIDO	219.68
6	ALUBIAS BLANCA	66.5
6	ACEITE DE GIRASOL (AGP)	10.19
6	PATATA HERVIDA	136.11
6	PATÉ DE HÍGADO DE CERDO	42.97
6	PLÁTANO	150.45
7	TOMATE CRUDO CON PIEL	203.68
7	HUEVO DE GALLINA	70.96
7	PAN DE MOLDE	27.77
7	ACEITE DE GIRASOL (AGMI)	9.47
7	SANDÍA	259.72
8	TOMATE CRUDO CON PIEL	183.97
8	BACALAO (FILETE) COCIDO	174.59
8	PATATA HERVIDA	143.96
8	ACEITE DE GIRASOL (AGMI)	11.34
8	SANDÍA	191.78
9	CALABACÍN HERVIDO	236.06
9	GARBANZOS	57.5
9	AGUACATE	27.38
9	ARROZ BLANCO COCIDO	158.19
9	QUESO MANCHEGO FRESCO	37
9	ZUMO DE PIÑA Y UVA (PROCESADO)	217.1
10	CALABACÍN HERVIDO	202.3
10	HUEVO DE GALLINA	57.82
10	ESPAGUETIS COCIDOS	106.63
10	AGUACATE	26.62
10	PLÁTANO	164.99
11	TOMATE CRUDO CON PIEL	192.62
11	CHULETA DE TERNERA	94.36
11	ARROZ BLANCO COCIDO	130.31
11	AGUACATE	33.79
11	PLÁTANO	140.32
12	PIMIENTO VERDE ASADO	113.28
12	HUEVO DE GALLINA COCINADO	60.81
12	PAN DE MOLDE	32.58
12	ACEITE DE OLIVA VIRGEN EXTRA	11.19
12	ZUMO MULTIFRUTAS (PROCESADO)	192.19
13	TOMATE CRUDO CON PIEL	218.91
13	GARBANZOS COCIDOS	157.71
13	ACEITE DE OLIVA VIRGEN EXTRA	10.07
13	PATATA HERVIDA	131.44
13	FUET	38.86
13	MELÓN	199.89
14	CEBOLLA CRUDA	30.6
14	GARBANZOS COCIDOS	157.4
14	ACEITE DE GIRASOL (AGP)	11.07
14	PATATA HERVIDA	121.43
14	SALCHICHA DE POLLO	111.91
14	MANZANA	175.71
15	ZANAHORIA CRUDA	195.48
15	MORTADELA CON ACEITUNAS	40.31
15	ARROZ BLANCO COCIDO	128.81
15	ACEITE DE OLIVA VIRGEN EXTRA	10.12
15	PLÁTANO	143.64
16	TOMATE CRUDO CON PIEL	226.52
16	JAMÓN COCIDO	103.37
16	ARROZ BLANCO COCIDO	142.34
16	ACEITE DE OLIVA VIRGEN EXTRA	10.01
16	MANZANA	217.87
17	CHAMPIÑONES EN CONSERVA	205.45
17	MORTADELA CON ACEITUNAS	35.27
17	PATATA HERVIDA	140.69
17	AGUACATE	31.22
17	NECTARINA	203.22
18	CEBOLLA CRUDA	29.12
18	GARBANZOS COCIDOS	145.86
18	ACEITE DE GIRASOL (AGP)	9.06
18	ESPAGUETIS COCIDOS	110.91
18	SALCHICHA DE POLLO	122.43
18	NARANJA	197.92
19	TOMATE CRUDO CON PIEL	218.36
19	GARBANZOS COCIDOS	163.51
19	ACEITE DE GIRASOL (AGMI)	9.22
19	ARROZ BLANCO COCIDO	132.91
19	HUEVO DE GALLINA COCINADO	67.37
19	MANDARINA	198.23
20	CEBOLLA CRUDA	33.83
20	CHULETA DE TERNERA	108.35
20	ARROZ BLANCO COCIDO	138.76
20	ACEITE DE GIRASOL (AGMI)	12.32
20	UVA BLANCA	168.24
21	COLIFLOR HERVIDA	212.07
21	ALUBIAS COCIDAS	143.21
21	ACEITE DE GIRASOL (AGP)	11.53
21	PATATA HERVIDA	140
21	MERLUZA	161.37
21	NARANJA	229.92
22	PIMIENTO VERDE ASADO	171.62
22	ALUBIAS COCIDAS	150.12
22	ACEITE DE GIRASOL (AGMI)	10.23
22	PATATA HERVIDA	120.95
22	HUEVO DE GALLINA	70.32
22	NARANJA	208.38
23	ALCACHOFA HERVIDA EN CONSERVA	203.58
23	HUEVO DE GALLINA	69.06
23	PATATA HERVIDA	121.66
23	ACEITE DE GIRASOL (AGMI)	10.62
23	MELÓN	184.29
24	JUDÍAS VERDES HERVIDAS	242.77
24	MORTADELA CON ACEITUNAS	44.86
24	PAN DE TRIGO BLANCO DE BARRA	32.78
24	ACEITE DE GIRASOL (AGMI)	8.9
24	MELÓN	196.09
25	COL BLANCA CRUDA	202.96
25	ALUBIAS BLANCA	59.03
25	ACEITE DE GIRASOL (AGMI)	8.07
25	PAN DE MOLDE	30.37
25	HUEVO DE GALLINA	67.95
25	MELOCOTÓN	176.32
26	CEBOLLA CRUDA	28.39
26	HUEVO DE GALLINA COCINADO	69.44
26	ARROZ BLANCO COCIDO	125.6
26	ACEITE DE OLIVA VIRGEN EXTRA	9.01
26	MANDARINA	178.67
27	TOMATE CRUDO CON PIEL	239.17
27	HUEVO DE GALLINA COCINADO	57.39
27	ESPAGUETIS COCIDOS	128.46
27	ACEITE DE OLIVA VIRGEN EXTRA	10.05
27	MELÓN	173.04
28	ACELGA HERVIDA	205.77
28	LENTEJAS	55.71
28	ACEITE DE SEMILLA DE ALGODON	10.13
28	PATATA HERVIDA	138.91
28	LUBINA COCINADA	143.55
28	MELÓN	201.85
29	CHAMPIÑONES EN CONSERVA	224.38
29	LENTEJAS	62.73
29	ACEITE DE GIRASOL (AGP)	10.52
29	PAN DE TRIGO BLANCO DE BARRA	30.3
29	LUBINA	132.18
29	MANGO	182.84
30	TOMATE CRUDO CON PIEL	180.12
30	HUEVO DE GALLINA	67.72
30	ARROZ BLANCO COCIDO	125.17
30	AGUACATE	30.69
30	CEREZA	159.36
31	PEPINO CRUDO	202.91
31	MORTADELA CON ACEITUNAS	38.51
31	PATATA HERVIDA	135
31	ACEITE DE OLIVA	9.97
31	NARANJA	200.29
32	TOMATE CRUDO CON PIEL	228.38
32	MORTADELA CON ACEITUNAS	35
32	PAN DE TRIGO BLANCO DE BARRA	31.09
32	ACEITE DE OLIVA VIRGEN EXTRA	10.25
32	PLÁTANO	147.3
33	COLIFLOR HERVIDA	187.77
33	MERLUZA	142
33	PATATA HERVIDA	139.2
33	ACEITE DE OLIVA VIRGEN EXTRA	10.16
33	NARANJA	219.64
34	LECHUGA	217.46
34	QUESO CURADO EN GRASA	29.84
34	PATATA HERVIDA	126.5
34	ACEITE DE OLIVA VIRGEN EXTRA	9.14
34	ZUMO DE PIÑA Y UVA (PROCESADO)	184.3
35	TOMATE CRUDO CON PIEL	204.56
35	GARBANZOS	67.02
35	ACEITE DE OLIVA	10.46
35	PAN DE TRIGO BLANCO DE BARRA	28.15
35	MERLUZA	159.82
35	NARANJA	225.84
36	AJO	5.55
36	MORTADELA CON ACEITUNAS	31.25
36	PATATA HERVIDA	141.45
36	ACEITE DE GIRASOL (AGMI)	10.45
36	UVA BLANCA	123.06
37	TOMATE CRUDO CON PIEL	161.34
37	LENTEJAS	64.84
37	ACEITE DE OLIVA VIRGEN EXTRA	9.4
37	PATATA HERVIDA	115.87
37	CHULETA DE TERNERA	109.76
37	KIWI	205.38
38	TOMATE CRUDO CON PIEL	186.81
38	ALMEJAS Y BERBERECHOS HERVIDOS	129.11
38	PATATA HERVIDA	119.55
38	ACEITE DE GIRASOL (AGMI)	9.71
38	NARANJA	210.22
39	TOMATE CRUDO CON PIEL	245.67
39	LENTEJAS	55.59
39	ACEITE DE SEMILLA DE ALGODON	10.93
39	PAN DE TRIGO BLANCO DE BARRA	35.58
39	CHULETA DE TERNERA COCINADA	79.17
39	NARANJA	206.24
40	PIMIENTO VERDE ASADO	183.27
40	BACALAO (FILETE)	132.35
40	PAN DE TRIGO BLANCO DE BARRA	32.87
40	ACEITE DE OLIVA VIRGEN EXTRA	9.86
40	PLÁTANO	137.96
41	JUDÍAS VERDES HERVIDAS	202.36
41	BACALAO (FILETE)	152.67
41	PATATA HERVIDA	144.83
41	ACEITE DE OLIVA VIRGEN EXTRA	10.05
41	SANDÍA	191.48
42	CHAMPIÑONES EN CONSERVA	189.71
42	ALUBIAS COCIDAS	137.74
42	ACEITE DE OLIVA VIRGEN EXTRA	8.21
42	PATATA HERVIDA	141.74
42	CHULETA DE TERNERA COCINADA	93.92
42	NECTARINA	193.08
43	ESPÁRRAGOS CRUDOS	219.16
43	DORADA AL HORNO	164.5
43	ARROZ BLANCO COCIDO	139.59
43	ACEITE DE GIRASOL (AGMI)	11.69
43	PLÁTANO	122.75
44	PEPINO CRUDO	224.13
44	HUEVO DE GALLINA COCINADO	46.43
44	ESPAGUETIS COCIDOS	107.62
44	ACEITE DE GIRASOL (AGMI)	11.88
44	SANDÍA	210.31
45	TOMATE CRUDO CON PIEL	208.72
45	SECRETO DE CERDO IBÉRICO	110.78
45	ARROZ BLANCO COCIDO	133.68
45	ACEITE DE OLIVA VIRGEN EXTRA	10.16
45	MELOCOTÓN	185.79
46	ZANAHORIA CRUDA	204.22
46	GAMBA	122.74
46	PATATA HERVIDA	169.98
46	ACEITE DE OLIVA VIRGEN EXTRA	11.26
46	SANDÍA	200.44
47	CALABACÍN HERVIDO	243.6
47	CHULETA DE CORDERO ASADA	106.57
47	PAN DE TRIGO BLANCO DE BARRA	25.5
47	ACEITE DE GIRASOL (AGMI)	12.37
47	KIWI	185.63
48	CALABACÍN HERVIDO	218.66
48	BOQUERÓN COCINADO	152.29
48	ARROZ BLANCO COCIDO	128.4
48	ACEITE DE GIRASOL (AGMI)	9.45
48	UVA BLANCA	151.64
49	COLIFLOR HERVIDA	200.81
49	QUESO MANCHEGO FRESCO	28.1
49	PAN DE TRIGO BLANCO DE BARRA	27.04
49	ACEITE DE GIRASOL (AGMI)	10.93
49	NARANJA	189.99
50	TOMATE CRUDO CON PIEL	228.94
50	LENTEJAS COCIDAS	139.84
50	AGUACATE	31.29
50	PATATA HERVIDA	124.76
50	CHULETA DE TERNERA COCINADA	96.84
50	NARANJA	202.01
51	ZANAHORIA CRUDA	186.07
51	ALUBIAS BLANCA	59.54
51	ACEITE DE GIRASOL (AGP)	9.92
51	PATATA HERVIDA	121.97
51	HUEVO DE GALLINA	58.6
51	MELÓN	220.08
52	ESPÁRRAGOS CRUDOS	185.83
52	CHULETA DE TERNERA COCINADA	84.48
52	ESPAGUETIS COCIDOS	127.11
52	ACEITE DE OLIVA VIRGEN EXTRA	10.5
52	NARANJA	226.79
53	CALABACÍN HERVIDO	221.04
53	FOI GRAS	46.5
53	PAN DE TRIGO BLANCO DE BARRA	34.11
53	ACEITE DE GIRASOL (AGMI)	10.04
53	NARANJA	182.21
54	JUDÍAS VERDES HERVIDAS	203.22
54	MORTADELA CON ACEITUNAS	50.56
54	ESPAGUETIS COCIDOS	116.69
54	ACEITE DE OLIVA VIRGEN EXTRA	10.49
54	SANDÍA	180.43
55	CEBOLLA CRUDA	33.25
55	SALCHICHA FRANKFURT	90.38
55	ESPAGUETIS COCIDOS	111.43
55	AGUACATE	32.82
55	NECTARINA	212.9
56	PIMIENTO VERDE ASADO	158.55
56	CHULETA DE TERNERA	103.89
56	PATATA HERVIDA	157.61
56	ACEITE DE OLIVA VIRGEN EXTRA	9.65
56	PERA	189.69
57	CALABACÍN HERVIDO	166.03
57	GARBANZOS	58.77
57	AGUACATE	31.46
57	PATATA HERVIDA	119.48
57	LENGUADO AL HORNO	157.18
57	MELÓN	178.2
58	JUDÍAS VERDES HERVIDAS	166.22
58	GARBANZOS	60.89
58	ACEITE DE OLIVA VIRGEN EXTRA	10.91
58	ARROZ BLANCO COCIDO	141.63
58	HUEVO DE GALLINA COCINADO	46.5
58	PLÁTANO	140.18
59	PIMIENTO VERDE ASADO	154.22
59	GAMBA HERVIDA	127.18
59	PATATA HERVIDA	119.9
59	ACEITE DE OLIVA VIRGEN EXTRA	8.54
59	CEREZA	148.37
60	COL BLANCA CRUDA	193.42
60	GARBANZOS	53.79
60	ACEITE DE GIRASOL (AGP)	10.42
60	PAN DE TRIGO BLANCO DE BARRA	28.97
60	CHULETA DE CORDERO ASADA	101.92
60	PIÑA EN ALMÍBAR	146.99
61	TOMATE CRUDO CON PIEL	231.01
61	GARBANZOS	58.69
61	ACEITE DE GIRASOL (AGP)	10.24
61	PATATA HERVIDA	129.25
61	BACALAO (FILETE)	156.4
61	FRESA	128.71
62	BERENJENA ASADA	196.83
62	LOMO DE CERDO BLANCO A LA PLANCHA	120.17
62	PATATA HERVIDA	127.28
62	ACEITE DE GIRASOL (AGMI)	10.94
62	SANDÍA	171.89
63	TOMATE CRUDO CON PIEL	196.04
63	GARBANZOS	63.1
63	AGUACATE	29.48
63	PATATA HERVIDA	156.38
63	JAMÓN COCIDO	84.92
63	MANZANA	208.6
64	TOMATE CRUDO CON PIEL	201.52
64	LOMO DE CERDO BLANCO A LA PLANCHA	98.48
64	PAN DE TRIGO BLANCO DE BARRA	28.22
64	ACEITE DE GIRASOL (AGMI)	9.68
64	CIRUELA	149.56
65	BRÓCOLI HERVIDO	186.52
65	CHULETA DE TERNERA	109.12
65	PATATA HERVIDA	124.15
65	ACEITE DE GIRASOL (AGMI)	8.5
65	MELOCOTÓN	156.14
66	PIMIENTO VERDE ASADO	156.74
66	GARBANZOS COCIDOS	171.75
66	ACEITE DE OLIVA VIRGEN EXTRA	9.21
66	PATATA HERVIDA	111.75
66	MUSLO DE POLLO	140.19
66	SANDÍA	197.93
67	TOMATE CRUDO CON PIEL	231.08
67	GARBANZOS	52.29
67	ACEITE DE GIRASOL (AGP)	9.73
67	ARROZ BLANCO COCIDO	125.12
67	ALMEJAS Y BERBERECHOS HERVIDOS	102.1
67	MANDARINA	212.66
68	CEBOLLA CRUDA	32.24
68	ALUBIAS COCIDAS	132.65
68	ACEITE DE GIRASOL (AGP)	9.77
68	ESPAGUETIS COCIDOS	121.32
68	CHULETA DE CORDERO ASADA	92.94
68	CEREZA	161.62
69	CALABACÍN HERVIDO	208.73
69	LENTEJAS	60.09
69	ACEITE DE OLIVA VIRGEN EXTRA	9.28
69	PATATA HERVIDA	129.06
69	QUESO MANCHEGO FRESCO	25.79
69	NARANJA	199.32
70	TOMATE CRUDO CON PIEL	199.27
70	LUBINA	192.25
70	PATATA HERVIDA	112.32
70	ACEITE DE OLIVA VIRGEN EXTRA	11.15
70	SANDÍA	220.74
71	CEBOLLA CRUDA	30.47
71	CHULETA DE TERNERA	81.4
71	PATATA HERVIDA	125.77
71	AGUACATE	29.4
71	PLÁTANO	151.43
72	TOMATE CRUDO CON PIEL	178.97
72	GARBANZOS COCIDOS	151.3
72	ACEITE DE OLIVA VIRGEN EXTRA	9.91
72	PAN DE TRIGO BLANCO DE BARRA	28.15
72	CONEJO	147.86
72	PLÁTANO	153.62
73	CEBOLLA CRUDA	28.32
73	HUEVO DE GALLINA	65.96
73	PAN DE TRIGO BLANCO DE BARRA	31.99
73	ACEITE DE GIRASOL (AGMI)	9.58
73	MELOCOTÓN	192.14
74	CALABACÍN HERVIDO	229.11
74	CHULETA DE TERNERA COCINADA	108.95
74	ARROZ BLANCO COCIDO	130.81
74	AGUACATE	26.52
74	NARANJA	169.82
75	TOMATE CRUDO CON PIEL	198.14
75	SALCHICHA DE POLLO	96.75
75	PAN DE MOLDE	27.78
75	ACEITE DE GIRASOL (AGMI)	10.18
75	NECTARINA	205.27
76	BRÓCOLI HERVIDO	198.04
76	GARBANZOS COCIDOS	157.14
76	ACEITE DE SEMILLA DE ALGODON	10.12
76	PATATA HERVIDA	139.26
76	ALMEJAS Y BERBERECHOS HERVIDOS	111.98
76	NARANJA	227.52
77	PIMIENTO VERDE ASADO	142.24
77	GARBANZOS COCIDOS	180.42
77	ACEITE DE GIRASOL (AGP)	9.66
77	ARROZ BLANCO COCIDO	131.11
77	CHULETA DE TERNERA COCINADA	105.36
77	PLÁTANO	157.09
78	CEBOLLA CRUDA	34.77
78	CHULETA DE TERNERA COCINADA	96.82
78	ESPAGUETIS COCIDOS	115.23
78	ACEITE DE OLIVA	11.45
78	ZUMO MULTIFRUTAS (PROCESADO)	196.9
79	PEPINO CRUDO	199.8
79	GARBANZOS COCIDOS	127.37
79	ACEITE DE OLIVA VIRGEN EXTRA	8.28
79	PATATA HERVIDA	121.04
79	HUEVO DE GALLINA COCINADO	70.62
79	NARANJA	210.13
80	BRÓCOLI HERVIDO	228.71
80	ALUBIAS BLANCA	70.41
80	AGUACATE	34.11
80	ESPAGUETIS COCIDOS	108.76
80	CHULETA DE CORDERO ASADA	100.34
80	MANDARINA	211.98
81	CEBOLLA CRUDA	31.33
81	ALUBIAS COCIDAS	138.96
81	ACEITE DE GIRASOL (AGP)	10.24
81	ARROZ BLANCO COCIDO	129.47
81	CALAMAR	120.46
81	MELÓN	190.47
82	TOMATE CRUDO CON PIEL	198.35
82	LENTEJAS	67.18
82	ACEITE DE OLIVA VIRGEN EXTRA	10.26
82	ESPAGUETIS COCIDOS	142.94
82	SALCHICHA FRANKFURT	83.17
82	PLÁTANO	156.95
83	CEBOLLA CRUDA	32.96
83	CHULETA DE CORDERO ASADA	96.61
83	PATATA HERVIDA	125.12
83	ACEITE DE GIRASOL (AGMI)	9.13
83	MELÓN	191.07
84	CEBOLLA CRUDA	28.93
84	GARBANZOS	57.92
84	ACEITE DE GIRASOL (AGP)	12.28
84	PATATA HERVIDA	126.85
84	MORTADELA CON ACEITUNAS	44.46
84	MANZANA	185.41
85	PIMIENTO VERDE ASADO	142.69
85	SALCHICHA DE POLLO	93.25
85	ARROZ BLANCO COCIDO	131.12
85	AGUACATE	32.27
85	PERA	203.34
86	CEBOLLA CRUDA	31.86
86	COSTILLAR DE TERNERA	104.25
86	PAN DE TRIGO BLANCO DE BARRA	25.56
86	AGUACATE	28.51
86	CEREZA	144.7
87	BERENJENA ASADA	209.64
87	CHULETA DE TERNERA COCINADA	112.96
87	ARROZ BLANCO COCIDO	124.67
87	ACEITE DE OLIVA VIRGEN EXTRA	9.13
87	MELÓN	174.76
88	TOMATE CRUDO CON PIEL	199.5
88	GARBANZOS COCIDOS	178.47
88	ACEITE DE GIRASOL (AGP)	9.72
88	PATATA HERVIDA	150.87
88	SALCHICHÓN	40.42
88	PLÁTANO	133.07
89	BERENJENA ASADA	201.16
89	GARBANZOS COCIDOS	126.41
89	ACEITE DE GIRASOL (AGP)	11.42
89	ESPAGUETIS COCIDOS	111.72
89	CHULETA DE TERNERA COCINADA	105.49
89	MELÓN	170.39
90	TOMATE CRUDO CON PIEL	194.65
90	GARBANZOS	71.66
90	AGUACATE	29.98
90	PATATA HERVIDA	119.99
90	HUEVO DE GALLINA COCINADO	60.85
90	MANZANA	221.65
91	PIMIENTO VERDE ASADO	170.36
91	MERLUZA	113.38
91	ARROZ BLANCO COCIDO	139.55
91	ACEITE DE OLIVA VIRGEN EXTRA	9.63
91	MANDARINA	203.79
92	PIMIENTO VERDE ASADO	146.22
92	ALUBIAS COCIDAS	157.06
92	ACEITE DE GIRASOL (AGMI)	11.97
92	PAN DE MOLDE	32.72
92	HUEVO DE GALLINA COCINADO	66.9
92	PLÁTANO	184.73
93	ALCACHOFA HERVIDA EN CONSERVA	219.47
93	GARBANZOS	58.35
93	AGUACATE	33.88
93	PATATA HERVIDA	141.74
93	MERLUZA AL HORNO	155.87
93	UVA BLANCA	159.21
94	LECHUGA	159.48
94	GARBANZOS	52.74
94	ACEITE DE GIRASOL (AGP)	9.09
94	PAN DE TRIGO BLANCO DE BARRA	26.76
94	HUEVO DE GALLINA COCINADO	61.05
94	MELÓN	205.83
95	TOMATE CRUDO CON PIEL	183.47
95	SALCHICHA DE POLLO	102.7
95	PATATA HERVIDA	147.79
95	AGUACATE	32.97
95	MANDARINA	175.48
96	TOMATE CRUDO CON PIEL	198.2
96	ALUBIAS BLANCA	57.79
96	ACEITE DE GIRASOL (AGP)	11.36
96	PAN DE TRIGO BLANCO DE BARRA	27.83
96	CALAMAR ASADO	137.76
96	MANDARINA	222.98
97	ALCACHOFA HERVIDA EN CONSERVA	212.2
97	GARBANZOS COCIDOS	153.9
97	ACEITE DE GIRASOL (AGP)	10.78
97	ESPAGUETIS COCIDOS	101.37
97	ALMEJAS Y BERBERECHOS	162.29
97	ZUMO DE PIÑA Y UVA (PROCESADO)	205.45
98	CALABACÍN HERVIDO	233.04
98	COSTILLAR DE TERNERA	88.89
98	ARROZ BLANCO COCIDO	126.84
98	AGUACATE	31.84
98	KIWI	200.38
99	ALCACHOFA HERVIDA EN CONSERVA	190.06
99	GARBANZOS COCIDOS	147.89
99	ACEITE DE GIRASOL (AGMI)	8.73
99	ARROZ BLANCO COCIDO	133.57
99	LOMO IBÉRICO	41.36
99	NARANJA	175.28
100	PIMIENTO VERDE ASADO	137.33
100	ALUBIAS COCIDAS	144.69
100	AGUACATE	35.97
100	PATATA HERVIDA	107.41
100	CHULETA DE TERNERA COCINADA	110.88
100	PERA	200.63
101	BRÓCOLI HERVIDO	212.45
101	GARBANZOS	55.74
101	ACEITE DE OLIVA VIRGEN EXTRA	11.18
101	PATATA HERVIDA	111.07
101	GAMBA	123.63
101	CIRUELA	185.62
102	COLIFLOR HERVIDA	223.36
102	COSTILLAR DE TERNERA	119.56
102	PAN DE MOLDE	28.04
102	AGUACATE	33.91
102	SANDÍA	161.19
103	PIMIENTO VERDE ASADO	178.18
103	HUEVO DE GALLINA	68.94
103	PATATA HERVIDA	125.95
103	ACEITE DE OLIVA VIRGEN EXTRA	9.88
103	MANDARINA	208.06
104	AJO	5.55
104	HUEVO DE GALLINA	54.19
104	PAN DE MOLDE	32.03
104	AGUACATE	30
104	PLÁTANO	159.55
105	TOMATE CRUDO CON PIEL	164.62
105	GARBANZOS COCIDOS	135.4
105	ACEITE DE OLIVA VIRGEN EXTRA	10.14
105	PATATA HERVIDA	112.73
105	SALCHICHA FRANKFURT	87.32
105	FRESA	136.26
106	LECHUGA	188.88
106	HUEVO DE GALLINA	56.41
106	PATATA HERVIDA	127.13
106	ACEITE DE OLIVA	11.35
106	MANZANA	209.14
107	ZANAHORIA CRUDA	214.81
107	LOMO DE CERDO BLANCO A LA PLANCHA	108.81
107	PATATA HERVIDA	130.4
107	ACEITE DE OLIVA VIRGEN EXTRA	10.16
107	ALBARICOQUE	199.58
108	BRÓCOLI HERVIDO	190.67
108	GARBANZOS	47.97
108	ACEITE DE GIRASOL (AGP)	10.94
108	PATATA HERVIDA	114.64
108	LUBINA COCINADA	149.01
108	PIÑA	206.36
109	CALABACÍN HERVIDO	212.06
109	GARBANZOS COCIDOS	166.95
109	ACEITE DE GIRASOL (AGP)	10.42
109	ARROZ BLANCO COCIDO	139.26
109	LOMO DE CERDO BLANCO A LA PLANCHA	111.35
109	SANDÍA	217.73
110	TOMATE CRUDO CON PIEL	203.74
110	COSTILLAR DE TERNERA	103.94
110	PATATA HERVIDA	108.5
110	ACEITE DE GIRASOL (AGMI)	9.34
110	ARÁNDANOS	166.49
111	PIMIENTO VERDE ASADO	153.58
111	LENTEJAS	51.24
111	ACEITE DE GIRASOL (AGP)	9.74
111	PAN DE TRIGO BLANCO DE BARRA	32.86
111	MUSLO DE POLLO	134.69
111	LIMÓN	9.57
112	CEBOLLA CRUDA	25.95
112	CHULETA DE CORDERO	102.74
112	PATATA HERVIDA	151.03
112	ACEITE DE OLIVA VIRGEN EXTRA	10.74
112	PERA	198.43
113	CALABACÍN HERVIDO	207.47
113	LENTEJAS	63.99
113	ACEITE DE GIRASOL (AGMI)	10.01
113	PAN DE TRIGO BLANCO DE BARRA	28.46
113	ALMEJAS Y BERBERECHOS HERVIDOS	135.99
113	NARANJA	224.96
114	PEPINO CRUDO	219.16
114	ALUBIAS BLANCA	56.65
114	ACEITE DE GIRASOL (AGP)	9.56
114	PATATA HERVIDA	112.83
114	MEJILLONES EN ESCABECHE	116.02
114	PLÁTANO	168.62
115	PIMIENTO VERDE ASADO	133
115	GARBANZOS	56.4
115	ACEITE DE OLIVA VIRGEN EXTRA	8.04
115	PATATA HERVIDA	130.69
115	MORTADELA CON ACEITUNAS	36.64
115	KIWI	224.52
116	ZANAHORIA CRUDA	215.47
116	ALUBIAS BLANCA	63.45
116	ACEITE DE OLIVA VIRGEN EXTRA	10.58
116	PAN DE TRIGO BLANCO DE BARRA	28.84
116	HUEVO DE GALLINA	54.32
116	MELÓN	224.13
117	BERENJENA ASADA	232.14
117	GARBANZOS COCIDOS	170.71
117	AGUACATE	34.68
117	PATATA HERVIDA	118.06
117	SALCHICHA DE POLLO	105.07
117	PLÁTANO	118.61
118	CEBOLLA CRUDA	30.12
118	GARBANZOS	59.98
118	ACEITE DE GIRASOL (AGMI)	10.93
118	ARROZ BLANCO COCIDO	109.11
118	MEJILLONES EN ESCABECHE	138.87
118	NARANJA	174.04
119	CALABACÍN HERVIDO	198.72
119	LOMO IBÉRICO	38.27
119	PATATA HERVIDA	133.79
119	ACEITE DE GIRASOL (AGMI)	10.64
119	NARANJA	218.62
120	CALABACÍN HERVIDO	200.31
120	ALUBIAS COCIDAS	154.26
120	ACEITE DE GIRASOL (AGP)	7.59
120	ESPAGUETIS COCIDOS	116.08
120	HUEVO DE GALLINA	64.97
120	PLÁTANO	150.28
121	LECHUGA	176.72
121	DORADA AL HORNO	148.09
121	PATATA HERVIDA	125.48
121	ACEITE DE OLIVA VIRGEN EXTRA	8.8
121	SANDÍA	190.93
122	CALABACÍN HERVIDO	172.71
122	MUSLO DE PAVO CON PIEL COCINADO	145.42
122	ARROZ BLANCO COCIDO	137.49
122	ACEITE DE GIRASOL (AGMI)	9.65
122	KIWI	182.92
123	PEPINO CRUDO	216.17
123	LENTEJAS	49.19
123	ACEITE DE OLIVA VIRGEN EXTRA	11.09
123	ARROZ BLANCO COCIDO	131.94
123	HUEVO DE GALLINA COCINADO	57.38
123	PLÁTANO	138.35
124	JUDÍAS VERDES HERVIDAS	191.88
124	ALUBIAS COCIDAS	158.84
124	AGUACATE	32.7
124	ESPAGUETIS COCIDOS	109.73
124	JAMÓN IBÉRICO	45.91
124	SANDÍA	174.09
125	PIMIENTO VERDE ASADO	167.65
125	BACALAO (FILETE)	134.06
125	PATATA HERVIDA	149.59
125	ACEITE DE GIRASOL (AGMI)	10.35
125	SANDÍA	207.08
126	TOMATE CRUDO CON PIEL	212.31
126	COSTILLAR DE TERNERA	85.63
126	PAN DE TRIGO BLANCO DE BARRA	31.11
126	AGUACATE	29.4
126	NECTARINA	205.96
127	TOMATE CRUDO CON PIEL	189.81
127	HUEVO DE GALLINA COCINADO	58.64
127	ARROZ BLANCO COCIDO	125.57
127	ACEITE DE GIRASOL (AGMI)	10.84
127	MANZANA	185.05
128	CALABACÍN HERVIDO	187.4
128	GARBANZOS COCIDOS	133.61
128	ACEITE DE OLIVA VIRGEN EXTRA	9.52
128	ARROZ BLANCO COCIDO	111.51
128	HUEVO DE GALLINA COCINADO	65.45
128	PIÑA	190.45
129	CALABACÍN HERVIDO	206.01
129	GARBANZOS COCIDOS	158.65
129	ACEITE DE GIRASOL (AGP)	10.16
129	PAN DE TRIGO BLANCO DE BARRA	31.2
129	COSTILLAR DE TERNERA	104.1
129	MELÓN	186.56
130	CALABACÍN HERVIDO	194.23
130	GARBANZOS	54.45
130	ACEITE DE GIRASOL (AGMI)	9.45
130	PATATA HERVIDA	133.95
130	HUEVO DE GALLINA COCINADO	63.9
130	PLÁTANO	143.45
131	CALABACÍN HERVIDO	216.06
131	QUESO CURADO EN GRASA	28.41
131	ESPAGUETIS COCIDOS	120.58
131	ACEITE DE GIRASOL (AGMI)	10.8
131	PERA	197.11
132	ALCACHOFA HERVIDA EN CONSERVA	209.58
132	HUEVO DE GALLINA COCINADO	70.5
132	PATATA HERVIDA	121.87
132	ACEITE DE OLIVA VIRGEN EXTRA	10.18
132	CEREZA	137.02
133	ZANAHORIA CRUDA	256.56
133	ALUBIAS BLANCA	64.98
133	ACEITE DE GIRASOL (AGP)	10.45
133	PATATA HERVIDA	117.69
133	MERLUZA	121.66
133	UVA BLANCA	142.43
134	TOMATE CRUDO CON PIEL	214.34
134	ALUBIAS COCIDAS	142.61
134	ACEITE DE OLIVA VIRGEN EXTRA	11.58
134	PATATA HERVIDA	120.26
134	GAMBA	144.04
134	FRESA	136.7
135	CALABACÍN HERVIDO	169.53
135	ALUBIAS COCIDAS	154.87
135	ACEITE DE GIRASOL (AGP)	8.94
135	ARROZ BLANCO COCIDO	144.96
135	SALCHICHA DE POLLO	98.64
135	NARANJA	191.96
136	COLIFLOR HERVIDA	233.31
136	ALUBIAS COCIDAS	129.93
136	ACEITE DE GIRASOL (AGP)	10.45
136	PAN DE TRIGO BLANCO DE BARRA	26.3
136	LOMO DE CERDO BLANCO A LA PLANCHA	84.88
136	MANDARINA	215.31
137	PEPINO CRUDO	170.71
137	GARBANZOS	58.51
137	ACEITE DE GIRASOL (AGP)	9.61
137	ARROZ BLANCO COCIDO	149.64
137	CHULETA DE CORDERO	83.95
137	KIWI	200.64
138	JUDÍAS VERDES HERVIDAS	184.01
138	BACALAO (FILETE) COCIDO	132.61
138	PAN DE TRIGO BLANCO DE BARRA	27.2
138	AGUACATE	22.77
138	MANDARINA	189.78
139	CALABACÍN HERVIDO	195.16
139	GARBANZOS COCIDOS	142.58
139	ACEITE DE OLIVA VIRGEN EXTRA	10.05
139	PAN DE TRIGO BLANCO DE BARRA	30.58
139	CHULETA DE CORDERO	104.57
139	CIRUELA	132.75
140	LECHUGA	196.09
140	GARBANZOS	57.19
140	ACEITE DE GIRASOL (AGMI)	9.52
140	PATATA HERVIDA	128.32
140	GAMBA HERVIDA	119.18
140	NARANJA	221.73
141	TOMATE CRUDO CON PIEL	228.64
141	GARBANZOS	53.6
141	ACEITE DE GIRASOL (AGMI)	9.37
141	ARROZ BLANCO COCIDO	174.02
141	MORTADELA CON ACEITUNAS	36.37
141	MELÓN	168.89
142	CALABACÍN HERVIDO	155.53
142	GARBANZOS COCIDOS	155.92
142	ACEITE DE OLIVA VIRGEN EXTRA	9.74
142	PAN DE TRIGO BLANCO DE BARRA	30.01
142	CHULETA DE TERNERA COCINADA	98.49
142	PLÁTANO	165.28
143	BRÓCOLI HERVIDO	205.76
143	BACALAO (FILETE) COCIDO	151.37
143	ARROZ BLANCO COCIDO	125.93
143	ACEITE DE GIRASOL (AGMI)	9.95
143	KIWI	216.21
144	CEBOLLA CRUDA	31.23
144	ALUBIAS BLANCA	63.81
144	ACEITE DE OLIVA VIRGEN EXTRA	8.32
144	PATATA HERVIDA	134.52
144	MORTADELA CON ACEITUNAS	34.68
144	MANZANA	217.99
145	JUDÍAS VERDES HERVIDAS	217.67
145	JAMÓN IBÉRICO	43.85
145	PATATA HERVIDA	112.6
145	ACEITE DE OLIVA VIRGEN EXTRA	10.55
145	ZUMO DE MELOCOTÓN Y UVA (PROCESADO)	229.81
146	CEBOLLA CRUDA	29.21
146	GARBANZOS COCIDOS	162.25
146	ACEITE DE OLIVA VIRGEN EXTRA	9.73
146	PATATA HERVIDA	140.03
146	LOMO DE CERDO BLANCO A LA PLANCHA	118.85
146	NARANJA	238.35
147	LECHUGA	209.4
147	ALUBIAS BLANCA	56.8
147	ACEITE DE GIRASOL (AGP)	9.39
147	PAN DE TRIGO BLANCO DE BARRA	28.35
147	MORTADELA CON ACEITUNAS	41.37
147	PLÁTANO	182.87
148	JUDÍAS VERDES HERVIDAS	227.96
148	CHULETA DE TERNERA	101.87
148	PAN DE TRIGO BLANCO DE BARRA	27.21
148	AGUACATE	26.67
148	SANDÍA	207.71
149	ZANAHORIA CRUDA	181.27
149	LENTEJAS COCIDAS	150.31
149	ACEITE DE GIRASOL (AGP)	10.23
149	PATATA HERVIDA	123.96
149	QUESO MANCHEGO FRESCO	27.7
149	SANDÍA	166.84
150	TOMATE CRUDO CON PIEL	205.31
150	GARBANZOS COCIDOS	160.97
150	AGUACATE	28.5
150	ESPAGUETIS COCIDOS	116.91
150	JAMÓN COCIDO	101.63
150	NARANJA	217.77
151	CALABACÍN HERVIDO	195.18
151	CHULETA DE TERNERA	86.19
151	PATATA HERVIDA	128.68
151	ACEITE DE GIRASOL (AGMI)	9.94
151	MANZANA	224.29
152	CHAMPIÑONES EN CONSERVA	207.06
152	GARBANZOS	66.72
152	AGUACATE	29.5
152	PATATA HERVIDA	134.54
152	HUEVO DE GALLINA COCINADO	68.11
152	SANDÍA	210.28
153	AJO	5.49
153	CHULETA DE TERNERA COCINADA	118.27
153	ESPAGUETIS COCIDOS	117.14
153	ACEITE DE OLIVA VIRGEN EXTRA	10.18
153	SANDÍA	187.71
154	CEBOLLA CRUDA	26.9
154	GARBANZOS COCIDOS	117.07
154	ACEITE DE GIRASOL (AGMI)	9.58
154	PATATA HERVIDA	137.27
154	SALCHICHÓN	44.78
154	NARANJA	185.99
155	AJO	4.13
155	ALUBIAS COCIDAS	141.44
155	ACEITE DE GIRASOL (AGP)	11.11
155	PATATA HERVIDA	119.71
155	MUSLO DE POLLO	148.1
155	PIÑA	206.54
156	ACELGA HERVIDA	229.25
156	GARBANZOS COCIDOS	136.5
156	ACEITE DE GIRASOL (AGMI)	10.62
156	PATATA HERVIDA	121.11
156	MORTADELA CON ACEITUNAS	42.98
156	PLÁTANO	156.93
157	PIMIENTO VERDE ASADO	143.11
157	MORTADELA CON ACEITUNAS	45.28
157	PATATA HERVIDA	141.38
157	ACEITE DE GIRASOL (AGMI)	10.73
157	MELÓN	183.63
158	CHAMPIÑONES EN CONSERVA	209.73
158	GAMBA	124.8
158	PATATA HERVIDA	125.11
158	ACEITE DE OLIVA	10.27
158	CIRUELA	153.54
159	BERENJENA ASADA	177.54
159	LOMO DE CERDO BLANCO A LA PLANCHA	110.97
159	ESPAGUETIS COCIDOS	128.58
159	AGUACATE	36.18
159	PLÁTANO	145.63
160	LECHUGA	174.24
160	GARBANZOS	53.93
160	ACEITE DE GIRASOL (AGP)	10.61
160	PAN DE TRIGO BLANCO DE BARRA	28.68
160	BOQUERÓN	162.73
160	PIÑA	226.04
161	PIMIENTO VERDE ASADO	150.59
161	CHULETA DE CORDERO ASADA	114.86
161	PATATA HERVIDA	102.73
161	ACEITE DE OLIVA VIRGEN EXTRA	9.33
161	PLÁTANO	149.07
162	ALCACHOFA HERVIDA EN CONSERVA	216.65
162	MORTADELA CON ACEITUNAS	40.73
162	PATATA HERVIDA	147.69
162	ACEITE DE OLIVA VIRGEN EXTRA	7.54
162	ZUMO DE NARANJA (PROCESADO)	213.68
163	CEBOLLA CRUDA	35.19
163	HUEVO DE GALLINA	79.57
163	PATATA HERVIDA	145.97
163	ACEITE DE GIRASOL (AGMI)	11.33
163	MELÓN	191.69
164	PIMIENTO VERDE ASADO	147.9
164	GARBANZOS COCIDOS	161.4
164	AGUACATE	32.03
164	PATATA HERVIDA	144.01
164	COSTILLAR DE TERNERA COCINADO	89.62
164	PLÁTANO	150.42
165	ACELGA HERVIDA	213.13
165	HUEVO DE GALLINA COCINADO	69.07
165	ESPAGUETIS COCIDOS	124.76
165	ACEITE DE GIRASOL (AGMI)	9.34
165	MANDARINA	237.51
166	BERENJENA ASADA	216.77
166	GARBANZOS COCIDOS	153.14
166	ACEITE DE GIRASOL (AGP)	9.05
166	PATATA HERVIDA	142.84
166	FUET	39.05
166	MANZANA	189.21
167	BRÓCOLI HERVIDO	199.04
167	MUSLO DE POLLO	167.15
167	ESPAGUETIS COCIDOS	127.34
167	ACEITE DE GIRASOL (AGMI)	10.64
167	NARANJA	196.49
168	ACELGA HERVIDA	202.22
168	GARBANZOS	60.32
168	ACEITE DE OLIVA VIRGEN EXTRA	9.2
168	PAN DE TRIGO BLANCO DE BARRA	31.47
168	GAMBA	125.74
168	LIMÓN	11.54
169	PEPINO CRUDO	210.63
169	GARBANZOS	69.43
169	ACEITE DE OLIVA VIRGEN EXTRA	10.27
169	PATATA HERVIDA	131.7
169	BACALAO (FILETE) COCIDO	148.34
169	MELÓN	201.26
170	ACELGA HERVIDA	200.34
170	GARBANZOS	64.33
170	ACEITE DE GIRASOL (AGP)	9.69
170	PATATA HERVIDA	119.31
170	SALCHICHA FRANKFURT	65.71
170	PIÑA EN ALMÍBAR	127.19
171	CEBOLLA CRUDA	29.43
171	GARBANZOS	68.69
171	ACEITE DE OLIVA VIRGEN EXTRA	8.94
171	HARINA DE TRIGO	49.52
171	DORADA AL HORNO	142.15
171	NARANJA	183.65
172	CALABACÍN HERVIDO	194.94
172	CONEJO	146.78
172	ARROZ BLANCO COCIDO	129.38
172	ACEITE DE GIRASOL (AGMI)	10.63
172	PERA	199.33
173	TOMATE CRUDO CON PIEL	197.13
173	ALUBIAS COCIDAS	135.41
173	ACEITE DE GIRASOL (AGMI)	9.37
173	PAN DE TRIGO BLANCO DE BARRA	29.46
173	QUESO CREMOSO	27.69
173	PLÁTANO	149.98
174	CALABACÍN HERVIDO	179.19
174	ALUBIAS BLANCA	60.53
174	ACEITE DE GIRASOL (AGP)	8.35
174	PATATA HERVIDA	124.53
174	LENGUADO AL HORNO	142.51
174	KIWI	200.96
175	PIMIENTO VERDE ASADO	146.55
175	GARBANZOS	65.33
175	ACEITE DE GIRASOL (AGP)	9.5
175	PATATA HERVIDA	135.95
175	GAMBA HERVIDA	127.65
175	SANDÍA	205.8
176	CALABACÍN HERVIDO	217.08
176	ALUBIAS COCIDAS	149.59
176	ACEITE DE GIRASOL (AGP)	10.98
176	PATATA HERVIDA	149.03
176	BACALAO (FILETE)	140.14
176	NARANJA	216.41
177	BRÓCOLI HERVIDO	209.55
177	GARBANZOS	63.84
177	ACEITE DE GIRASOL (AGMI)	8.88
177	ARROZ BLANCO COCIDO	148.81
177	MUSLO DE POLLO	150.02
177	PLÁTANO	145.95
178	TOMATE CRUDO CON PIEL	180.54
178	LENTEJAS	62.35
178	ACEITE DE OLIVA VIRGEN EXTRA	10.18
178	PATATA HERVIDA	133.98
178	HUEVO DE GALLINA COCINADO	59.49
178	ZUMO DE PIÑA Y UVA (PROCESADO)	173.63
179	PIMIENTO VERDE ASADO	161.54
179	CHULETA DE CORDERO ASADA	104.03
179	PAN DE MOLDE	31.73
179	ACEITE DE GIRASOL (AGMI)	9.88
179	ZUMO DE MELOCOTÓN Y UVA (PROCESADO)	196.36
180	TOMATE CRUDO CON PIEL	212.31
180	GARBANZOS COCIDOS	125.75
180	ACEITE DE GIRASOL (AGP)	10.72
180	ESPAGUETIS COCIDOS	107.91
180	LOMO DE CERDO BLANCO A LA PLANCHA	97.47
180	NARANJA	188.48
181	ALCACHOFA HERVIDA EN CONSERVA	171.74
181	DORADA	127.1
181	PATATA HERVIDA	123.83
181	ACEITE DE OLIVA VIRGEN EXTRA	8.57
181	MELÓN	188.46
182	ZANAHORIA CRUDA	212.26
182	LENTEJAS	56.71
182	ACEITE DE OLIVA	9.38
182	PATATA HERVIDA	129.24
182	CHÓPED	45.32
182	SANDÍA	233.19
183	CEBOLLA CRUDA	23.69
183	LOMO DE CERDO BLANCO A LA PLANCHA	110.3
183	ARROZ BLANCO COCIDO	115.66
183	AGUACATE	29.89
183	NARANJA	192.94
184	PIMIENTO VERDE ASADO	150.35
184	ALUBIAS BLANCA	52.72
184	ACEITE DE GIRASOL (AGP)	9.39
184	PATATA HERVIDA	114.42
184	COSTILLAR DE TERNERA COCINADO	130.85
184	NARANJA	226.23
185	ZANAHORIA CRUDA	199.48
185	ALMEJAS Y BERBERECHOS HERVIDOS	112.9
185	PATATA HERVIDA	118.19
185	ACEITE DE GIRASOL (AGMI)	7.07
185	NARANJA	205.46
186	BERENJENA ASADA	162.77
186	SALMÓN AHUMADO	40.19
186	PATATA HERVIDA	131.32
186	ACEITE DE OLIVA VIRGEN EXTRA	10.85
186	SANDÍA	205.64
187	CEBOLLA CRUDA	21.44
187	MORTADELA CON ACEITUNAS	34.94
187	PATATA HERVIDA	125.89
187	ACEITE DE GIRASOL (AGMI)	11.23
187	PLÁTANO	157.96
188	TOMATE CRUDO CON PIEL	172.63
188	CALAMAR ASADO	135.02
188	PAN DE TRIGO BLANCO DE BARRA	27.14
188	ACEITE DE OLIVA	11.59
188	NARANJA	197.1
189	LECHUGA	200.45
189	LENTEJAS	75.71
189	ACEITE DE GIRASOL (AGP)	10.22
189	PATATA HERVIDA	135.05
189	RAPE	143.78
189	NARANJA	202.65
190	CEBOLLA CRUDA	29.41
190	CHULETA DE TERNERA	95.59
190	ESPAGUETIS COCIDOS	109.15
190	AGUACATE	26.11
190	NARANJA	176.67
191	JUDÍAS VERDES HERVIDAS	198.59
191	HUEVO DE GALLINA COCINADO	60.44
191	PATATA HERVIDA	124.75
191	AGUACATE	22.31
191	CEREZA	140.97
192	ALCACHOFA HERVIDA EN CONSERVA	210.68
192	MUSLO DE POLLO	146.23
192	PATATA HERVIDA	130.13
192	ACEITE DE GIRASOL (AGMI)	9.99
192	NARANJA	171.52
193	TOMATE CRUDO CON PIEL	225.14
193	ALUBIAS COCIDAS	146.56
193	ACEITE DE GIRASOL (AGP)	8.6
193	ARROZ BLANCO COCIDO	134.25
193	COSTILLAR DE TERNERA	88.05
193	MANDARINA	207.71
194	CALABACÍN HERVIDO	201.82
194	JAMÓN COCIDO	91.97
194	PATATA HERVIDA	146.96
194	AGUACATE	29.94
194	NARANJA	182.57
195	PIMIENTO VERDE ASADO	163.21
195	LENTEJAS	52.14
195	ACEITE DE GIRASOL (AGP)	9.6
195	PATATA HERVIDA	146.87
195	COSTILLAR DE TERNERA COCINADO	96.7
195	NARANJA	199.87
196	COL BLANCA CRUDA	205.78
196	COSTILLAR DE TERNERA COCINADO	94.85
196	PATATA HERVIDA	146.37
196	ACEITE DE OLIVA VIRGEN EXTRA	9.91
196	NARANJA	202.41
197	COL BLANCA CRUDA	168.15
197	GARBANZOS	54.16
197	ACEITE DE OLIVA VIRGEN EXTRA	11.38
197	PATATA HERVIDA	119.06
197	BOQUERÓN COCINADO	111.1
197	MANDARINA	193.34
198	PIMIENTO VERDE ASADO	153.16
198	GARBANZOS	57.65
198	AGUACATE	28.3
198	ESPAGUETIS COCIDOS	139.47
198	CHULETA DE TERNERA COCINADA	102.44
198	NARANJA	217.65
199	TOMATE CRUDO CON PIEL	186.33
199	MUSLO DE POLLO	164.3
199	ESPAGUETIS COCIDOS	106.27
199	ACEITE DE OLIVA VIRGEN EXTRA	10.5
199	MANZANA	212.45
200	CALABACÍN HERVIDO	200.76
200	GARBANZOS	56.66
200	ACEITE DE GIRASOL (AGP)	7.67
200	PATATA HERVIDA	129.37
200	MUSLO DE POLLO ASADO CON PIEL	152.92
200	PLÁTANO	151.31
201	CHAMPIÑONES EN CONSERVA	225.75
201	SALCHICHA DE POLLO	113.37
201	PATATA HERVIDA	132.54
201	ACEITE DE OLIVA VIRGEN EXTRA	10.41
201	FRESA	175.55
202	TOMATE CRUDO CON PIEL	197.81
202	HUEVO DE GALLINA COCINADO	72.72
202	PAN DE TRIGO BLANCO DE BARRA	32.2
202	AGUACATE	33.14
202	MELÓN	203.87
203	ACELGA HERVIDA	175.48
203	LENTEJAS	63.56
203	ACEITE DE GIRASOL (AGMI)	8.57
203	PATATA HERVIDA	145.2
203	MUSLO DE POLLO	147.84
203	NARANJA	228.66
204	TOMATE CRUDO CON PIEL	223.6
204	ALUBIAS COCIDAS	121.43
204	ACEITE DE OLIVA VIRGEN EXTRA	10.23
204	PAN DE TRIGO BLANCO DE BARRA	30.93
204	COSTILLAR DE TERNERA	97.9
204	NARANJA	237.62
205	CHAMPIÑONES EN CONSERVA	195.07
205	GARBANZOS COCIDOS	138.32
205	ACEITE DE OLIVA VIRGEN EXTRA	8.67
205	PATATA HERVIDA	131.9
205	MORTADELA CON ACEITUNAS	36.13
205	PERA	213.78
206	TOMATE CRUDO CON PIEL	213.32
206	CALAMAR	106.41
206	PATATA HERVIDA	145.15
206	ACEITE DE OLIVA VIRGEN EXTRA	10.03
206	PLÁTANO	115.32
207	ALCACHOFA HERVIDA EN CONSERVA	196.92
207	MERLUZA AL HORNO	145.34
207	ESPAGUETIS COCIDOS	127.27
207	ACEITE DE OLIVA VIRGEN EXTRA	8.35
207	PIÑA	123.88
208	CHAMPIÑONES EN CONSERVA	216.82
208	GARBANZOS COCIDOS	135.85
208	ACEITE DE GIRASOL (AGP)	10.83
208	ESPAGUETIS COCIDOS	135.46
208	CHULETA DE TERNERA COCINADA	89.22
208	PLÁTANO	146.1
209	ZANAHORIA CRUDA	188.85
209	ALUBIAS COCIDAS	153.37
209	ACEITE DE GIRASOL (AGP)	10.54
209	PAN DE TRIGO BLANCO DE BARRA	28.6
209	MORTADELA CON ACEITUNAS	32.71
209	MANDARINA	186.28
210	TOMATE CRUDO CON PIEL	206.88
210	GARBANZOS COCIDOS	161.43
210	ACEITE DE GIRASOL (AGP)	8.62
210	PATATA HERVIDA	135.05
210	COSTILLAR DE TERNERA	101.32
210	SANDÍA	196.34
211	CALABACÍN HERVIDO	215.29
211	LENTEJAS COCIDAS	136.45
211	AGUACATE	26.95
211	PATATA HERVIDA	114.07
211	CHULETA DE TERNERA	115.06
211	NARANJA	207.66
212	CEBOLLA CRUDA	23.99
212	GARBANZOS	63.1
212	ACEITE DE GIRASOL (AGP)	10.18
212	ARROZ BLANCO COCIDO	154.08
212	RAPE A LA PARRILLA	164.98
212	PERA	173.39
213	BERENJENA ASADA	199.93
213	CALAMAR ASADO	137.87
213	PATATA HERVIDA	117.69
213	ACEITE DE OLIVA VIRGEN EXTRA	12.24
213	MELÓN	172.64
214	BERENJENA ASADA	204.06
214	HUEVO DE GALLINA	68.34
214	PATATA HERVIDA	128.71
214	AGUACATE	30.73
214	MANDARINA	173.65
215	PIMIENTO VERDE ASADO	187.26
215	BACALAO (FILETE)	138.43
215	PATATA HERVIDA	140.29
215	ACEITE DE OLIVA VIRGEN EXTRA	11.45
215	SANDÍA	187.57
216	ALCACHOFA HERVIDA EN CONSERVA	209.65
216	GARBANZOS COCIDOS	155.37
216	ACEITE DE GIRASOL (AGP)	11.06
216	PAN DE MOLDE	28.36
216	HUEVO DE GALLINA COCINADO	70.08
216	CIRUELA	169.05
217	LECHUGA	200.32
217	HUEVO DE GALLINA COCINADO	59.47
217	PAN DE TRIGO BLANCO DE BARRA	27.55
217	ACEITE DE OLIVA VIRGEN EXTRA	11.48
217	PERA	176
218	PIMIENTO VERDE ASADO	127.48
218	CALAMAR ASADO	133.51
218	PATATA HERVIDA	122.83
218	AGUACATE	31.37
218	MELOCOTÓN	174.74
219	CALABACÍN HERVIDO	233.03
219	ALUBIAS BLANCA	58.71
219	ACEITE DE GIRASOL (AGP)	8.98
219	PAN DE TRIGO BLANCO DE BARRA	32.9
219	COSTILLAR DE TERNERA COCINADO	88.19
219	NARANJA	224.54
220	TOMATE CRUDO CON PIEL	192.44
220	COSTILLAR DE TERNERA	88.26
220	PATATA HERVIDA	124.18
220	ACEITE DE GIRASOL (AGMI)	9.03
220	MELÓN	203.52
221	PIMIENTO VERDE ASADO	138.34
221	GARBANZOS	52.21
221	ACEITE DE GIRASOL (AGP)	10.21
221	PATATA HERVIDA	140.56
221	SALCHICHA FRANKFURT COCINADA	81.79
221	KIWI	196.08
222	CALABACÍN HERVIDO	185.84
222	LOMO IBÉRICO	39.92
222	PAN DE TRIGO BLANCO DE BARRA	25.15
222	ACEITE DE OLIVA VIRGEN EXTRA	10.08
222	LIMÓN	9.33
223	BERENJENA ASADA	213.81
223	BACALAO (FILETE)	145.67
223	ESPAGUETIS COCIDOS	126.99
223	AGUACATE	33.19
223	MANDARINA	195.81
224	TOMATE CRUDO CON PIEL	203.94
224	BACALAO (FILETE)	147.92
224	PATATA HERVIDA	140.56
224	AGUACATE	33.11
224	MANZANA	181.81
225	TOMATE CRUDO CON PIEL	175.44
225	LOMO IBÉRICO	37.49
225	ESPAGUETIS COCIDOS	123.39
225	ACEITE DE OLIVA VIRGEN EXTRA	8.32
225	MELÓN	196.99
226	CALABACÍN HERVIDO	197.17
226	HUEVO DE GALLINA COCINADO	72.95
226	PATATA HERVIDA	126.02
226	ACEITE DE GIRASOL (AGMI)	10.33
226	PLÁTANO	190.44
227	ZANAHORIA CRUDA	194.47
227	QUESO CREMOSO	36.15
227	PATATA HERVIDA	130.73
227	ACEITE DE OLIVA	9.06
227	MANDARINA	234.63
228	BRÓCOLI HERVIDO	201.35
228	GARBANZOS	57.88
228	ACEITE DE GIRASOL (AGMI)	9.76
228	ARROZ BLANCO COCIDO	130.78
228	SECRETO DE CERDO IBÉRICO COCINADO	88.77
228	MANZANA	193.22
229	TOMATE CRUDO CON PIEL	197.79
229	QUESO CREMOSO	31.49
229	ARROZ BLANCO COCIDO	124.47
229	ACEITE DE OLIVA	10.27
229	PLÁTANO	176
230	BERENJENA ASADA	217.25
230	SALCHICHA DE POLLO	116.96
230	PATATA HERVIDA	132.08
230	ACEITE DE GIRASOL (AGMI)	11.03
230	SANDÍA	213.52
231	TOMATE CRUDO CON PIEL	235.34
231	GARBANZOS	56.98
231	ACEITE DE GIRASOL (AGP)	9.65
231	PATATA HERVIDA	152.85
231	QUESO CREMOSO	30.6
231	PIÑA	217.28
232	BERENJENA ASADA	243.54
232	LENTEJAS	50.16
232	ACEITE DE GIRASOL (AGMI)	10.75
232	ARROZ BLANCO COCIDO	135.84
232	QUESO CURADO EN GRASA	30.84
232	PERA	234.1
233	PIMIENTO VERDE ASADO	156.99
233	MUSLO DE POLLO CON PIEL	139.31
233	HARINA DE TRIGO	54.66
233	ACEITE DE GIRASOL (AGMI)	9.14
233	PLÁTANO	147.09
234	PIMIENTO VERDE ASADO	133.46
234	LENTEJAS	58.88
234	ACEITE DE OLIVA VIRGEN EXTRA	10.32
234	ESPAGUETIS COCIDOS	117.4
234	MUSLO DE POLLO ASADO	143.65
234	SANDÍA	194.35
235	CALABACÍN HERVIDO	152.34
235	LENTEJAS	59.69
235	ACEITE DE OLIVA VIRGEN EXTRA	10.78
235	HARINA DE TRIGO	51.21
235	HUEVO DE GALLINA	79.37
235	NARANJA	195.5
236	CALABACÍN HERVIDO	164.95
236	MERLUZA	121.83
236	ESPAGUETIS COCIDOS	125.85
236	ACEITE DE GIRASOL (AGMI)	10.76
236	NARANJA	216.1
237	PIMIENTO VERDE ASADO	148.41
237	ALUBIAS COCIDAS	157.98
237	ACEITE DE GIRASOL (AGP)	9.39
237	PAN DE TRIGO BLANCO DE BARRA	30.84
237	CHULETA DE TERNERA COCINADA	90.38
237	NARANJA	194.73
238	LECHUGA	214.05
238	LENTEJAS COCIDAS	151.65
238	ACEITE DE GIRASOL (AGP)	9.48
238	PAN DE TRIGO BLANCO DE BARRA	35.63
238	JAMÓN IBÉRICO	43.14
238	MANDARINA	188
239	ZANAHORIA CRUDA	205.67
239	LENTEJAS	64.61
239	ACEITE DE GIRASOL (AGP)	10.66
239	PATATA HERVIDA	125.87
239	MORTADELA CON ACEITUNAS	41.53
239	KIWI	189.54
240	LECHUGA	188.9
240	ALUBIAS BLANCA	70.46
240	ACEITE DE GIRASOL (AGP)	8.91
240	PATATA HERVIDA	123.61
240	CALAMAR	152.24
240	NARANJA	196.62
241	PEPINO CRUDO	185.19
241	MORTADELA CON ACEITUNAS	42
241	PATATA HERVIDA	147.98
241	ACEITE DE SEMILLA DE ALGODON	10.53
241	CEREZA	143.71
242	TOMATE CRUDO CON PIEL	157.06
242	LENTEJAS	49.61
242	ACEITE DE GIRASOL (AGP)	9.48
242	PATATA HERVIDA	134.03
242	SALCHICHA FRANKFURT	82.43
242	MANZANA	201.33
243	CEBOLLA CRUDA	33.58
243	HUEVO DE GALLINA	68.29
243	PATATA HERVIDA	97.97
243	ACEITE DE OLIVA VIRGEN EXTRA	10.48
243	NARANJA	213.6
244	LECHUGA	211.58
244	LENTEJAS	62.47
244	ACEITE DE GIRASOL (AGP)	10.25
244	ARROZ BLANCO COCIDO	112.77
244	CALAMAR	123.42
244	NARANJA	181.33
245	CALABACÍN HERVIDO	207.38
245	ALUBIAS COCIDAS	138.45
245	ACEITE DE GIRASOL (AGP)	10.58
245	PATATA HERVIDA	138.18
245	MERLUZA	189.43
245	NECTARINA	178.23
246	CEBOLLA CRUDA	31.93
246	CHULETA DE TERNERA COCINADA	106.69
246	ESPAGUETIS COCIDOS	110.23
246	ACEITE DE GIRASOL (AGMI)	10.44
246	PIÑA EN ALMÍBAR	139.13
247	ZANAHORIA CRUDA	266.4
247	GARBANZOS	59.14
247	ACEITE DE OLIVA VIRGEN EXTRA	9.95
247	PATATA HERVIDA	127.93
247	CHULETA DE TERNERA COCINADA	115.85
247	NARANJA	212.21
248	LECHUGA	170.12
248	GARBANZOS COCIDOS	152.08
248	ACEITE DE GIRASOL (AGMI)	8.69
248	PATATA HERVIDA	130.86
248	MUSLO DE POLLO	147.72
248	PLÁTANO	124.62
249	TOMATE CRUDO CON PIEL	222.71
249	SECRETO DE CERDO IBÉRICO	88.06
249	PATATA HERVIDA	106.85
249	AGUACATE	32.65
249	MANZANA	213.95
250	LECHUGA	238.25
250	ALMEJAS Y BERBERECHOS	165.39
250	PAN DE MOLDE	30.46
250	ACEITE DE OLIVA VIRGEN EXTRA	8.17
250	PLÁTANO	172.66
251	CALABACÍN HERVIDO	230.68
251	GARBANZOS COCIDOS	159.83
251	ACEITE DE GIRASOL (AGMI)	9.55
251	PATATA HERVIDA	123.98
251	HUEVO DE GALLINA	68.78
251	ZUMO DE PIÑA Y UVA (PROCESADO)	177.43
252	BERENJENA ASADA	172.62
252	ALUBIAS BLANCA	61.03
252	ACEITE DE OLIVA VIRGEN EXTRA	9.02
252	PATATA HERVIDA	143.77
252	LUBINA COCINADA	149.81
252	NARANJA	187.57
253	ESPÁRRAGOS CRUDOS	215.9
253	HUEVO DE GALLINA	60.27
253	PAN DE TRIGO BLANCO DE BARRA	33.26
253	ACEITE DE GIRASOL (AGMI)	9.13
253	FRESA	136.2
254	ACELGA HERVIDA	219.4
254	JAMÓN COCIDO	99.89
254	PATATA HERVIDA	134.26
254	ACEITE DE OLIVA VIRGEN EXTRA	8.94
254	MANZANA	191.79
255	COLIFLOR HERVIDA	155.33
255	GARBANZOS COCIDOS	133.64
255	AGUACATE	29.51
255	ARROZ BLANCO COCIDO	138.34
255	HUEVO DE GALLINA COCINADO	66.75
255	PLÁTANO	149.79
256	CALABACÍN HERVIDO	188.57
256	CHULETA DE TERNERA COCINADA	94.48
256	ESPAGUETIS COCIDOS	107.98
256	AGUACATE	28.14
256	NARANJA	200.19
257	COLIFLOR HERVIDA	200.51
257	CALAMAR	127.16
257	ARROZ BLANCO COCIDO	141.12
257	ACEITE DE GIRASOL (AGMI)	8.11
257	CIRUELA	152.28
258	TOMATE CRUDO CON PIEL	187.54
258	MEJILLONES EN ESCABECHE	119.91
258	PATATA HERVIDA	134.05
258	ACEITE DE MAIZ (AGMI)	8.27
258	MANDARINA	187.35
259	CEBOLLA CRUDA	30.68
259	MORTADELA CON ACEITUNAS	42.84
259	PATATA HERVIDA	132.61
259	AGUACATE	27.75
259	NARANJA	216.34
260	CALABACÍN HERVIDO	209.02
260	HUEVO DE GALLINA COCINADO	65.1
260	ARROZ BLANCO COCIDO	144.53
260	ACEITE DE GIRASOL (AGMI)	8.58
260	ALBARICOQUE	220.61
261	CALABACÍN HERVIDO	187.34
261	SECRETO DE CERDO IBÉRICO	115.18
261	PATATA HERVIDA	121.77
261	AGUACATE	27.43
261	PIÑA EN ALMÍBAR	142.65
262	PIMIENTO VERDE ASADO	168.87
262	GARBANZOS COCIDOS	169.86
262	ACEITE DE GIRASOL (AGP)	11.19
262	PATATA HERVIDA	143.04
262	CHULETA DE TERNERA COCINADA	104.6
262	MANDARINA	242.24
263	TOMATE CRUDO CON PIEL	215.99
263	GARBANZOS COCIDOS	162.92
263	ACEITE DE GIRASOL (AGP)	8.53
263	PATATA HERVIDA	122.7
263	MORTADELA CON ACEITUNAS	32.75
263	MANZANA	204.79
264	BERENJENA ASADA	204.27
264	ATÚN EN ACEITE	40.31
264	PATATA HERVIDA	127.2
264	AGUACATE	26.47
264	KIWI	213.12
265	APIO	57.58
265	GARBANZOS COCIDOS	150.4
265	ACEITE DE GIRASOL (AGP)	12.1
265	ARROZ BLANCO COCIDO	145.76
265	PATÉ DE HÍGADO DE CERDO	41.19
265	MELÓN	163.17
266	TOMATE CRUDO CON PIEL	166.99
266	LENTEJAS	59.28
266	ACEITE DE GIRASOL (AGP)	10.34
266	PATATA HERVIDA	108.41
266	GAMBA HERVIDA	140.57
266	NARANJA	198.49
267	PIMIENTO VERDE ASADO	150.01
267	LENTEJAS COCIDAS	162.64
267	ACEITE DE GIRASOL (AGMI)	9.37
267	PAN DE TRIGO BLANCO DE BARRA	28.99
267	QUESO CREMOSO	31.44
267	PERA	172.32
268	LECHUGA	190.99
268	MERLUZA	134.77
268	ARROZ BLANCO COCIDO	124.89
268	ACEITE DE OLIVA VIRGEN EXTRA	10.57
268	MELÓN	218.83
269	TOMATE CRUDO CON PIEL	222.16
269	ALUBIAS BLANCA	60.44
269	ACEITE DE GIRASOL (AGP)	10.01
269	PATATA HERVIDA	126.18
269	HUEVO DE GALLINA COCINADO	60.64
269	SANDÍA	162.71
270	JUDÍAS VERDES HERVIDAS	205.18
270	LENTEJAS COCIDAS	183.82
270	ACEITE DE GIRASOL (AGMI)	12.27
270	PATATA HERVIDA	87.44
270	CHULETA DE TERNERA COCINADA	99.48
270	MELÓN	202.93
271	TOMATE CRUDO CON PIEL	202.39
271	QUESO MANCHEGO FRESCO	26.5
271	PATATA HERVIDA	119.23
271	AGUACATE	32.35
271	PERA	190.46
272	CALABACÍN HERVIDO	215.35
272	GARBANZOS COCIDOS	155.89
272	ACEITE DE GIRASOL (AGP)	9.96
272	ARROZ BLANCO COCIDO	129.31
272	PATÉ DE HÍGADO DE CERDO	29.62
272	NARANJA	203.23
273	AJO	4.66
273	ALUBIAS COCIDAS	147.36
273	AGUACATE	32.42
273	PATATA HERVIDA	136.39
273	COSTILLAR DE TERNERA	112.09
273	PERA	203.9
274	CHAMPIÑONES EN CONSERVA	209.96
274	SALCHICHA DE POLLO	110.43
274	ARROZ BLANCO COCIDO	132.52
274	ACEITE DE SEMILLA DE ALGODON	10.61
274	ZUMO MULTIFRUTAS (PROCESADO)	207.51
275	TOMATE CRUDO CON PIEL	207.11
275	CHULETA DE TERNERA COCINADA	97.77
275	PAN DE TRIGO BLANCO DE BARRA	32.42
275	AGUACATE	30.17
275	POMELO	177.72
276	PEPINO CRUDO	189.92
276	MORTADELA CON ACEITUNAS	38.27
276	ESPAGUETIS COCIDOS	106.61
276	ACEITE DE SEMILLA DE ALGODON	10.05
276	MELÓN	226.49
277	PIMIENTO VERDE ASADO	164.27
277	MORTADELA CON ACEITUNAS	43.22
277	PATATA HERVIDA	138.76
277	AGUACATE	21.7
277	NARANJA	195.22
278	CHAMPIÑONES EN CONSERVA	248.1
278	GARBANZOS COCIDOS	166.15
278	AGUACATE	27.33
278	ARROZ BLANCO COCIDO	99.83
278	QUESO BLEU (AZUL)	28.1
278	MANDARINA	195.73
279	TOMATE CRUDO CON PIEL	216.88
279	CHULETA DE TERNERA	90.47
279	PAN DE TRIGO BLANCO DE BARRA	29.55
279	ACEITE DE OLIVA VIRGEN EXTRA	9.54
279	PIÑA	184.65
280	PIMIENTO VERDE ASADO	140
280	MUSLO DE POLLO	115.55
280	PAN DE TRIGO BLANCO DE BARRA	23.44
280	ACEITE DE OLIVA VIRGEN EXTRA	9.68
280	SANDÍA	182.61
281	ESPÁRRAGOS CRUDOS	187.61
281	HUEVO DE GALLINA COCINADO	53.05
281	PAN DE TRIGO BLANCO DE BARRA	32.37
281	ACEITE DE OLIVA VIRGEN EXTRA	9.55
281	MANGO	195.71
282	LECHUGA	188.93
282	GAMBA HERVIDA	124.46
282	PATATA HERVIDA	110.05
282	AGUACATE	28.78
282	MANZANA	170.83
283	BERENJENA ASADA	198.07
283	ALUBIAS COCIDAS	148.81
283	AGUACATE	23.01
283	PATATA HERVIDA	118.57
283	MUSLO DE POLLO ASADO	160.99
283	MELÓN	181.99
284	TOMATE CRUDO CON PIEL	207.38
284	LENTEJAS	71.22
284	ACEITE DE OLIVA VIRGEN EXTRA	8.83
284	PATATA HERVIDA	126.96
284	HUEVO DE GALLINA COCINADO	65.26
284	MANDARINA	174.69
285	PIMIENTO VERDE ASADO	153.36
285	ALUBIAS BLANCA	69.4
285	ACEITE DE GIRASOL (AGP)	10.17
285	ESPAGUETIS COCIDOS	111.38
285	HUEVO DE GALLINA COCINADO	58.86
285	SANDÍA	215.62
286	ESPÁRRAGOS CRUDOS	227.92
286	FOI GRAS	44.04
286	PATATA HERVIDA	129.13
286	ACEITE DE GIRASOL (AGMI)	9.7
286	MANZANA	231.67
287	BERENJENA ASADA	203.19
287	GARBANZOS COCIDOS	157.5
287	ACEITE DE OLIVA VIRGEN EXTRA	10.26
287	ESPAGUETIS COCIDOS	134.64
287	HUEVO DE GALLINA COCINADO	57.06
287	NARANJA	217.09
288	PEPINO CRUDO	209.69
288	CHULETA DE TERNERA	91.81
288	PATATA HERVIDA	134.42
288	AGUACATE	34.98
288	ZUMO DE PIÑA Y UVA (PROCESADO)	190.97
289	TOMATE CRUDO CON PIEL	170.95
289	GARBANZOS	71.76
289	ACEITE DE GIRASOL (AGP)	10.14
289	PATATA HERVIDA	118.74
289	SALCHICHA FRANKFURT	77.55
289	PIÑA	204.24
290	TOMATE CRUDO CON PIEL	193.93
290	COSTILLAR DE TERNERA	106.88
290	ESPAGUETIS COCIDOS	116.84
290	ACEITE DE OLIVA VIRGEN EXTRA	10.39
290	MANDARINA	198.29
291	TOMATE CRUDO CON PIEL	180.12
291	HUEVO DE GALLINA COCINADO	70.63
291	PATATA HERVIDA	138.99
291	ACEITE DE OLIVA VIRGEN EXTRA	10.35
291	CEREZA	142.78
292	TOMATE CRUDO CON PIEL	182.05
292	GARBANZOS COCIDOS	132.98
292	ACEITE DE OLIVA	9.6
292	PATATA HERVIDA	130.96
292	BACALAO (FILETE) COCIDO	165.52
292	PIÑA	185.08
293	COL BLANCA CRUDA	235.35
293	SALMÓN AL HORNO	154.02
293	PATATA HERVIDA	126.71
293	AGUACATE	29.92
293	KIWI	191.17
294	ZANAHORIA CRUDA	217.21
294	JAMÓN IBÉRICO	42.69
294	ESPAGUETIS COCIDOS	97.87
294	ACEITE DE GIRASOL (AGMI)	9.05
294	NARANJA	205.36
295	ESPÁRRAGOS CRUDOS	229.05
295	CHULETA DE TERNERA COCINADA	118.27
295	ARROZ BLANCO COCIDO	140.42
295	ACEITE DE OLIVA VIRGEN EXTRA	9.16
295	MANZANA	179.58
296	CEBOLLA CRUDA	32.08
296	SALCHICHA DE POLLO	103.93
296	PAN DE TRIGO BLANCO DE BARRA	30.75
296	ACEITE DE OLIVA	9.81
296	PERA	221.02
297	JUDÍAS VERDES HERVIDAS	153.24
297	JAMÓN COCIDO	92.37
297	PATATA HERVIDA	113.38
297	ACEITE DE GIRASOL (AGMI)	12.07
297	NARANJA	217.49
298	BRÓCOLI HERVIDO	170.69
298	SALCHICHA DE POLLO	104.59
298	PATATA HERVIDA	137.21
298	ACEITE DE GIRASOL (AGMI)	9.19
298	MANZANA	211.07
299	BERENJENA ASADA	186.12
299	ALUBIAS COCIDAS	163.24
299	ACEITE DE GIRASOL (AGP)	10.08
299	ARROZ BLANCO COCIDO	131.57
299	ALMEJAS Y BERBERECHOS HERVIDOS	137.9
299	SANDÍA	214.32
300	CEBOLLA CRUDA	34.3
300	LOMO IBÉRICO	35.19
300	ARROZ BLANCO COCIDO	139.66
300	AGUACATE	21.56
300	NARANJA	215.8
301	PIMIENTO VERDE ASADO	162.25
301	COSTILLAR DE TERNERA	99.51
301	PATATA HERVIDA	116.91
301	ACEITE DE GIRASOL (AGMI)	10.78
301	NARANJA	174.08
302	PIMIENTO VERDE ASADO	142.3
302	GARBANZOS COCIDOS	146.23
302	ACEITE DE GIRASOL (AGP)	9.15
302	PAN DE TRIGO BLANCO DE BARRA	27.83
302	HUEVO DE GALLINA COCINADO	60.08
302	PLÁTANO	160.14
303	TOMATE CRUDO CON PIEL	234.15
303	PATÉ DE HÍGADO DE CERDO	38.73
303	PATATA HERVIDA	114.42
303	ACEITE DE OLIVA	9.14
303	KIWI	184.49
304	PEPINO CRUDO	206.04
304	HUEVO DE GALLINA COCINADO	65.78
304	PAN DE TRIGO BLANCO DE BARRA	30.64
304	ACEITE DE OLIVA VIRGEN EXTRA	11.51
304	PLÁTANO	184.6
305	BRÓCOLI HERVIDO	219.06
305	SALCHICHA FRANKFURT	84.39
305	PATATA HERVIDA	127.52
305	ACEITE DE GIRASOL (AGMI)	10.02
305	KIWI	221.95
306	TOMATE CRUDO CON PIEL	205.08
306	GARBANZOS	62.31
306	ACEITE DE GIRASOL (AGP)	12.14
306	PATATA HERVIDA	125.26
306	BACALAO (FILETE) COCIDO	146.25
306	NARANJA	206.76
307	LECHUGA	217.67
307	GARBANZOS COCIDOS	144.45
307	AGUACATE	34.92
307	PATATA HERVIDA	141.38
307	HUEVO DE GALLINA	46.1
307	SANDÍA	200.52
308	ESPÁRRAGOS CRUDOS	191.14
308	LENTEJAS	69.37
308	ACEITE DE SEMILLA DE ALGODON	9
308	ESPAGUETIS COCIDOS	125.98
308	HUEVO DE GALLINA	73.62
308	PLÁTANO	174.51
309	BERENJENA ASADA	240.33
309	GARBANZOS	66.54
309	ACEITE DE OLIVA VIRGEN EXTRA	10.18
309	ARROZ BLANCO COCIDO	148.34
309	HUEVO DE GALLINA COCINADO	61.93
309	SANDÍA	205.08
310	PIMIENTO VERDE ASADO	163.5
310	LENTEJAS	68.2
310	ACEITE DE GIRASOL (AGP)	10.19
310	ESPAGUETIS COCIDOS	122.33
310	ALMEJAS Y BERBERECHOS	171.53
310	NARANJA	235.92
311	CALABACÍN HERVIDO	184.91
311	GARBANZOS COCIDOS	138.48
311	ACEITE DE GIRASOL (AGP)	10.78
311	PATATA HERVIDA	130.09
311	BACALAO (FILETE) COCIDO	164.82
311	NARANJA	225.64
312	TOMATE CRUDO CON PIEL	188.65
312	ALUBIAS COCIDAS	134.55
312	ACEITE DE GIRASOL (AGP)	8.76
312	PATATA HERVIDA	128.61
312	LOMO DE CERDO BLANCO A LA PLANCHA	109.9
312	SANDÍA	172.88
313	CALABACÍN HERVIDO	193.21
313	GARBANZOS	55.74
313	ACEITE DE GIRASOL (AGP)	9.09
313	PATATA HERVIDA	128.04
313	CHULETA DE TERNERA	107.01
313	MELOCOTÓN	176.75
314	PIMIENTO VERDE ASADO	183.75
314	LENTEJAS COCIDAS	153.89
314	ACEITE DE GIRASOL (AGP)	10.16
314	ARROZ BLANCO COCIDO	150.15
314	ALMEJAS Y BERBERECHOS	145.39
314	UVA BLANCA	150.33
315	TOMATE CRUDO CON PIEL	192.6
315	LUBINA COCINADA	143.52
315	PATATA HERVIDA	123.39
315	ACEITE DE OLIVA	10.54
315	FRESA	150.83
316	TOMATE CRUDO CON PIEL	226.35
316	GARBANZOS COCIDOS	119.05
316	ACEITE DE GIRASOL (AGP)	10.07
316	PATATA HERVIDA	115.94
316	HUEVO DE GALLINA	71.09
316	FRESA	154.74
317	ZANAHORIA CRUDA	219.72
317	PATÉ DE HÍGADO DE CERDO	45.24
317	ARROZ BLANCO COCIDO	160.48
317	ACEITE DE SEMILLA DE ALGODON	8.14
317	NARANJA	185.71
318	TOMATE CRUDO CON PIEL	227.14
318	SALCHICHA DE POLLO	98.13
318	ARROZ BLANCO COCIDO	127.76
318	AGUACATE	34.72
318	NARANJA	203.48
319	PIMIENTO VERDE ASADO	155.74
319	HUEVO DE GALLINA	62.88
319	PATATA HERVIDA	132.31
319	ACEITE DE GIRASOL (AGMI)	10.05
319	NARANJA	181.3
320	CALABACÍN HERVIDO	189.97
320	ALMEJAS Y BERBERECHOS	145.65
320	PATATA HERVIDA	146.12
320	ACEITE DE OLIVA	9.61
320	CIRUELA	141.56
321	CALABACÍN HERVIDO	191.66
321	LENTEJAS	60.22
321	ACEITE DE SEMILLA DE ALGODON	11.49
321	PATATA HERVIDA	150.51
321	HUEVO DE GALLINA	72.03
321	KIWI	205.99
322	CALABACÍN HERVIDO	204
322	ALUBIAS BLANCA	71.99
322	ACEITE DE GIRASOL (AGMI)	10.99
322	PATATA HERVIDA	137.7
322	HUEVO DE GALLINA	66.54
322	PLÁTANO	160.97
323	ESPÁRRAGOS CRUDOS	223.47
323	GAMBA HERVIDA	126.57
323	PATATA HERVIDA	142.12
323	ACEITE DE OLIVA	10.38
323	NARANJA	195.48
324	CEBOLLA CRUDA	25.73
324	GARBANZOS	59.63
324	ACEITE DE GIRASOL (AGP)	9.29
324	ESPAGUETIS COCIDOS	111.69
324	QUESO EMMENTAL	25.35
324	PLÁTANO	150.97
325	CALABACÍN HERVIDO	234.37
325	GARBANZOS	60.49
325	ACEITE DE GIRASOL (AGP)	10.52
325	ARROZ BLANCO COCIDO	140.4
325	MUSLO DE POLLO ASADO	157.39
325	NARANJA	199.52
326	CEBOLLA CRUDA	30.27
326	ALUBIAS COCIDAS	151.86
326	ACEITE DE GIRASOL (AGP)	11.4
326	PATATA HERVIDA	143.08
326	CALAMAR	148.69
326	KIWI	190.18
327	COL BLANCA CRUDA	176.43
327	GARBANZOS	50.33
327	AGUACATE	27.3
327	PATATA HERVIDA	150.47
327	COSTILLAR DE TERNERA	103.52
327	MELÓN	202.6
328	CEBOLLA CRUDA	25.92
328	LENTEJAS	62.13
328	ACEITE DE GIRASOL (AGP)	11.09
328	PAN DE TRIGO BLANCO DE BARRA	26.39
328	QUESO MANCHEGO FRESCO	28.16
328	ZUMO MULTIFRUTAS (PROCESADO)	206.25
329	CALABACÍN HERVIDO	202.53
329	QUESO CREMOSO	30.88
329	PATATA HERVIDA	130.95
329	ACEITE DE OLIVA	11.88
329	PIÑA EN ALMÍBAR	155.4
330	BRÓCOLI HERVIDO	164.9
330	FOI GRAS	32.23
330	ARROZ BLANCO COCIDO	113.77
330	ACEITE DE GIRASOL (AGMI)	8.7
330	NARANJA	204.02
331	PIMIENTO VERDE ASADO	135.19
331	HUEVO DE GALLINA COCINADO	58.2
331	ESPAGUETIS COCIDOS	114.65
331	AGUACATE	31.88
331	PLÁTANO	156.24
332	COLIFLOR HERVIDA	219.95
332	SALCHICHA DE POLLO	98.78
332	PATATA HERVIDA	133.48
332	ACEITE DE GIRASOL (AGMI)	10
332	MANDARINA	181.34
333	CALABACÍN HERVIDO	219.56
333	LUBINA COCINADA	154.99
333	PATATA HERVIDA	138.35
333	ACEITE DE OLIVA VIRGEN EXTRA	9.85
333	NARANJA	202.41
334	PIMIENTO VERDE ASADO	152.61
334	CHULETA DE CORDERO	92.3
334	PATATA HERVIDA	136.64
334	AGUACATE	28.13
334	PLÁTANO	151.86
335	AJO	4.36
335	GARBANZOS COCIDOS	174.88
335	ACEITE DE GIRASOL (AGP)	11.67
335	PATATA HERVIDA	152.37
335	CHULETA DE TERNERA COCINADA	110.63
335	PERA	241
336	ESPÁRRAGOS CRUDOS	202
336	LENTEJAS	71.02
336	ACEITE DE GIRASOL (AGP)	9.93
336	PATATA HERVIDA	124.91
336	MORTADELA CON ACEITUNAS	36.39
336	MANZANA	202.93
337	ESPÁRRAGOS CRUDOS	190.37
337	QUESO MANCHEGO FRESCO	31.41
337	PATATA HERVIDA	149.26
337	ACEITE DE OLIVA	11.12
337	PERA	204.68
338	CEBOLLA CRUDA	26.57
338	SALCHICHA FRANKFURT COCINADA	80.52
338	PAN DE TRIGO BLANCO DE BARRA	33.84
338	ACEITE DE GIRASOL (AGMI)	9.05
338	MANDARINA	191.65
339	TOMATE CRUDO CON PIEL	196.07
339	LENTEJAS	57.37
339	ACEITE DE OLIVA VIRGEN EXTRA	9.16
339	PATATA HERVIDA	134.84
339	HUEVO DE GALLINA	67.59
339	MELOCOTÓN	190.16
340	TOMATE CRUDO CON PIEL	180.92
340	LENTEJAS	60.76
340	ACEITE DE OLIVA VIRGEN EXTRA	10.78
340	PATATA HERVIDA	118.58
340	CHULETA DE CORDERO	106.36
340	CEREZA	174.33
341	CALABACÍN HERVIDO	162.85
341	GARBANZOS	57.55
341	ACEITE DE GIRASOL (AGP)	9.55
341	PATATA HERVIDA	112.17
341	CHULETA DE TERNERA COCINADA	102.74
341	NARANJA	229.81
342	TOMATE CRUDO CON PIEL	212.41
342	GARBANZOS COCIDOS	142.98
342	ACEITE DE GIRASOL (AGP)	11.39
342	PATATA HERVIDA	123.82
342	JAMÓN IBÉRICO	38.36
342	ZUMO DE PIÑA Y UVA (PROCESADO)	210.83
343	TOMATE CRUDO CON PIEL	212.64
343	FOI GRAS	38.97
343	PATATA HERVIDA	140.03
343	ACEITE DE OLIVA VIRGEN EXTRA	9.39
343	CIRUELA	134.62
344	BRÓCOLI HERVIDO	194.51
344	ALUBIAS BLANCA	58.81
344	AGUACATE	31.35
344	ESPAGUETIS COCIDOS	115.1
344	DORADA	146.82
344	MELOCOTÓN	163.9
345	CEBOLLA CRUDA	31.17
345	ALUBIAS COCIDAS	150.18
345	AGUACATE	30.27
345	ARROZ BLANCO COCIDO	117.63
345	JAMÓN COCIDO	124.05
345	KIWI	206.16
346	TOMATE CRUDO CON PIEL	192.45
346	CHULETA DE TERNERA COCINADA	105.23
346	ARROZ BLANCO COCIDO	141.38
346	ACEITE DE SEMILLA DE ALGODON	9.54
346	MANDARINA	203.35
347	ZANAHORIA CRUDA	183.98
347	CALAMAR ASADO	130.49
347	ARROZ BLANCO COCIDO	124.24
347	ACEITE DE OLIVA	11.45
347	ZUMO MULTIFRUTAS (PROCESADO)	188.49
348	JUDÍAS VERDES HERVIDAS	211.69
348	LOMO DE CERDO BLANCO A LA PLANCHA	91.68
348	PATATA HERVIDA	121.54
348	ACEITE DE OLIVA VIRGEN EXTRA	9.17
348	PLÁTANO	148.91
349	BERENJENA ASADA	179.24
349	GARBANZOS COCIDOS	150.42
349	ACEITE DE OLIVA VIRGEN EXTRA	9.33
349	PATATA HERVIDA	139.54
349	LOMO DE CERDO BLANCO A LA PLANCHA	119.21
349	FRESA	131.12
350	CALABACÍN HERVIDO	180.49
350	GAMBA HERVIDA	138.14
350	PATATA HERVIDA	161.05
350	ACEITE DE SEMILLA DE ALGODON	9.14
350	SANDÍA	195.7
351	PIMIENTO VERDE ASADO	179.03
351	ALUBIAS COCIDAS	141.19
351	ACEITE DE OLIVA VIRGEN EXTRA	9.32
351	PATATA HERVIDA	122.05
351	GAMBA HERVIDA	109.72
351	MANGO	214.05
352	PEPINO CRUDO	226.12
352	GARBANZOS COCIDOS	150.87
352	ACEITE DE GIRASOL (AGP)	12.47
352	ARROZ BLANCO COCIDO	126.58
352	CHULETA DE CORDERO	99.93
352	MELÓN	176.06
353	PIMIENTO VERDE ASADO	144.54
353	ALUBIAS BLANCA	61.48
353	ACEITE DE GIRASOL (AGP)	10.96
353	PATATA HERVIDA	131.68
353	HUEVO DE GALLINA COCINADO	63.71
353	MELÓN	179.39
354	TOMATE CRUDO CON PIEL	186.18
354	GAMBA HERVIDA	106.52
354	ARROZ BLANCO COCIDO	108.7
354	AGUACATE	27.69
354	NARANJA	200.12
355	BRÓCOLI HERVIDO	207.77
355	HUEVO DE GALLINA COCINADO	63.11
355	PATATA HERVIDA	133.32
355	AGUACATE	33.53
355	SANDÍA	228.12
356	TOMATE CRUDO CON PIEL	205.11
356	CHULETA DE TERNERA	102.29
356	PATATA HERVIDA	124.65
356	ACEITE DE GIRASOL (AGMI)	8.93
356	PERA	193.61
357	LECHUGA	182.51
357	ALUBIAS BLANCA	68.38
357	ACEITE DE GIRASOL (AGP)	10.54
357	PATATA HERVIDA	112.38
357	LUBINA COCINADA	159.07
357	MANZANA	203.26
358	LECHUGA	216.62
358	GARBANZOS	55.42
358	ACEITE DE GIRASOL (AGMI)	10.14
358	PAN DE TRIGO BLANCO DE BARRA	30.86
358	MORTADELA CON ACEITUNAS	37.41
358	MELÓN	221.46
359	ZANAHORIA CRUDA	216.29
359	GARBANZOS COCIDOS	125.28
359	ACEITE DE OLIVA	9.64
359	ESPAGUETIS COCIDOS	138.82
359	SECRETO DE CERDO IBÉRICO COCINADO	102.41
359	NARANJA	204.26
360	TOMATE CRUDO CON PIEL	169.83
360	ALUBIAS BLANCA	61.56
360	AGUACATE	30.2
360	PATATA HERVIDA	122.21
360	GAMBA HERVIDA	129.31
360	ZUMO DE PIÑA Y UVA (PROCESADO)	181.18
361	BRÓCOLI HERVIDO	213.42
361	GARBANZOS	61.99
361	ACEITE DE GIRASOL (AGP)	10.26
361	ARROZ BLANCO COCIDO	107.89
361	QUESO MANCHEGO FRESCO	26.77
361	LIMÓN	9.29
362	JUDÍAS VERDES HERVIDAS	176.88
362	LUBINA	159.23
362	PATATA HERVIDA	135.79
362	ACEITE DE OLIVA VIRGEN EXTRA	10.1
362	PLÁTANO	144.02
363	PEPINO CRUDO	157.7
363	GARBANZOS	64.16
363	ACEITE DE OLIVA VIRGEN EXTRA	11.04
363	ARROZ BLANCO COCIDO	134.79
363	SALCHICHA DE POLLO	107.29
363	PLÁTANO	133.87
364	BERENJENA ASADA	189.31
[truncated: 9 more rows]

## Sheet: comida (plato)
Día	Kcal BDCA	Carb BDCA	Lip BDCA	Prot BDCA	Kcal Smartcloth	Carb Smartcloth	Lip Smartcloth	Prot Smartcloth	Dif. Kcal	Dif. Carb	Dif. Lip	Dif. Prot
1
2
3
4
5
6
7
8
9
10
11
12
13
14
15
16
17
18
19
20
21
22
23
24
25
26
27
28
29
30
31
32
33
34
35
36
37
38
39
40
41
42
43
44
45
46
47
48
49
50
51
52
53
54
55
56
57
58
59
60
61
62
63
64
65
66
67
68
69
70
71
72
73
74
75
76
77
78
79
80
81
82
83
84
85
86
87
88
89
90
91
92
93
94
95
96
97
98
99
100
101
102
103
104
105
106
107
108
109
110
111
112
113
114
115
116
117
118
119
120
121
122
123
124
125
126
127
128
129
130
131
132
133
134
135
136
137
138
139
140
141
142
143
144
145
146
147
148
149
150
151
152
153
154
155
156
157
158
159
160
161
162
163
164
165
166
167
168
169
170
171
172
173
174
175
176
177
178
179
180
181
182
183
184
185
186
187
188
189
190
191
192
193
194
195
196
197
198
199
200
201
202
203
204
205
206
207
208
209
210
211
212
213
214
215
216
217
218
219
220
221
222
223
224
225
226
227
228
229
230
231
232
233
234
235
236
237
238
239
240
241
242
243
244
245
246
247
248
249
250
251
252
253
254
255
256
257
258
259
260
261
262
263
264
265
266
267
268
269
270
271
272
273
274
275
276
277
278
279
280
281
282
283
284
285
286
287
288
289
290
291
292
293
294
295
296
297
298
299
300
301
302
303
304
305
306
307
308
309
310
311
312
313
314
315
316
317
318
319
320
321
322
323
324
325
326
327
328
329
330
331
332
333
334
335
336
337
338
339
340
341
342
343
344
345
346
347
348
349
350
351
352
353
354
355
356
357
358
359
360
361
362
363
364
365

## Sheet: cena (alimentos)
Día	Alimento	Cantidad (g)	Kcal BDCA	Carb BDCA	Lip BDCA	Prot BDCA	Kcal Smartcloth	Carb Smartcloth	Lip Smartcloth	Prot Smartcloth	Dif. Kcal	Dif. Carb	Dif. Lip	Dif. Prot
1	ALCACHOFA HERVIDA EN CONSERVA	204.02
1	CONEJO	156.71
1	AGUACATE	31.06
1	LIMÓN	10.53
2	PIMIENTO VERDE ASADO	146.57
2	MUSLO DE POLLO ASADO	178.15
2	ACEITE DE GIRASOL (AGMI)	9.77
2	MELÓN	216.32
3	JUDÍAS VERDES HERVIDAS	197.59
3	GAMBA	131.46
3	PATATA HERVIDA	126.49
3	ACEITE DE GIRASOL (AGMI)	10.01
3	LECHE FERMENTADA	139.54
4	ACELGA HERVIDA	217.77
4	HUEVO DE GALLINA	63.58
4	ACEITE DE OLIVA VIRGEN EXTRA	10.98
4	UVA BLANCA	157.5
5	BRÓCOLI HERVIDO	214.68
5	RODABALLO	155.4
5	ARROZ BLANCO COCIDO	112.26
5	ACEITE DE SEMILLA DE ALGODON	9.61
5	LECHE FERMENTADA	156.53
6	LECHUGA	216.62
6	HUEVO DE GALLINA	57.83
6	PATATA HERVIDA	126.87
6	ACEITE DE OLIVA VIRGEN EXTRA	9.55
6	LECHE FERMENTADA	152.54
7	PIMIENTO VERDE ASADO	156.8
7	COSTILLAR DE TERNERA	93.25
7	ACEITE DE OLIVA VIRGEN EXTRA	9.94
7	UVA BLANCA	140.54
8	PIMIENTO VERDE ASADO	156.87
8	QUESO CURADO EN GRASA	34.02
8	PATATA HERVIDA	124.1
8	ACEITE DE GIRASOL (AGMI)	12.76
8	YOGUR NATURAL ENTERO	111.73
9	COLIFLOR HERVIDA	226.42
9	LOMO DE CERDO BLANCO A LA PLANCHA	100.27
9	ACEITE DE GIRASOL (AGMI)	7.19
9	MELÓN	227.56
10	ZANAHORIA CRUDA	218.61
10	QUESO CREMOSO	28.82
10	ACEITE DE GIRASOL (AGMI)	8.82
10	PERA	165.8
11	CHAMPIÑONES EN CONSERVA	183.57
11	JAMÓN SERRANO	33.02
11	PATATA HERVIDA	151.91
11	ACEITE DE OLIVA VIRGEN EXTRA	10.94
11	QUESO FRESCO	77.45
12	TOMATE CRUDO CON PIEL	212.89
12	CALAMAR ASADO	121.2
12	ACEITE DE OLIVA VIRGEN EXTRA	10.2
12	LIMÓN	7.35
13	CEBOLLA CRUDA	30.53
13	HUEVO DE GALLINA COCINADO	67.18
13	PAN DE TRIGO BLANCO DE BARRA	28.31
13	ACEITE DE OLIVA VIRGEN EXTRA	10.86
13	YOGUR NATURAL ENTERO	102.71
14	PIMIENTO VERDE ASADO	166.59
14	HUEVO DE GALLINA	64.03
14	AGUACATE	33.5
14	PLÁTANO	163.49
15	CALABACÍN HERVIDO	161.63
15	HUEVO DE GALLINA	68.45
15	PATATA HERVIDA	123.83
15	ACEITE DE OLIVA VIRGEN EXTRA	10.18
15	QUESO FRESCO	72.6
16	CEBOLLA CRUDA	27.73
16	CHULETA DE TERNERA	102.85
16	PATATA HERVIDA	117.26
16	ACEITE DE GIRASOL (AGMI)	9.78
16	LECHE FERMENTADA	113.84
17	CALABACÍN HERVIDO	205.88
17	CHULETA DE TERNERA COCINADA	96.41
17	PATATA HERVIDA	124.6
17	ACEITE DE GIRASOL (AGMI)	7.8
17	YOGUR NATURAL ENTERO	134.02
18	TOMATE CRUDO CON PIEL	191.52
18	HUEVO DE GALLINA	71.88
18	PATATA HERVIDA	118.93
18	ACEITE DE GIRASOL (AGMI)	10.49
18	YOGUR DESNATADO EDULCORADO	139.4
19	TOMATE CRUDO CON PIEL	217.74
19	HUEVO DE GALLINA COCINADO	79.59
19	ACEITE DE OLIVA VIRGEN EXTRA	12.63
19	NARANJA	183.34
20	TOMATE CRUDO CON PIEL	195.28
20	LUBINA COCINADA	146.86
20	AGUACATE	30.34
20	MELOCOTÓN	204.49
21	PIMIENTO VERDE ASADO	163.72
21	GAMBA HERVIDA	113.26
21	PATATA HERVIDA	136.95
21	ACEITE DE GIRASOL (AGMI)	9.67
21	YOGUR NATURAL ENTERO	116.13
22	ZANAHORIA CRUDA	193.71
22	QUESO MANCHEGO FRESCO	35.13
22	ACEITE DE GIRASOL (AGMI)	10.51
22	SANDÍA	204.91
23	CALABACÍN HERVIDO	216.74
23	BOQUERÓN	158.01
23	ACEITE DE OLIVA VIRGEN EXTRA	10.08
23	NARANJA	174.74
24	ACELGA HERVIDA	220.41
24	HUEVO DE GALLINA	53
24	ACEITE DE OLIVA VIRGEN EXTRA	10.1
24	MELÓN	241.68
25	TOMATE CRUDO CON PIEL	210.14
25	HUEVO DE GALLINA COCINADO	61.77
25	ACEITE DE OLIVA VIRGEN EXTRA	11.63
25	PLÁTANO	160.55
26	BERENJENA ASADA	187.28
26	CHULETA DE TERNERA COCINADA	88.99
26	ACEITE DE OLIVA VIRGEN EXTRA	10.05
26	MANGO	206.01
27	LECHUGA	201.52
27	BOQUERÓN COCINADO	121.62
27	PATATA HERVIDA	129.28
27	ACEITE DE OLIVA	9.68
27	LECHE FERMENTADA	132.69
28	ZANAHORIA CRUDA	220.91
28	LOMO IBÉRICO	39.64
28	PATATA HERVIDA	128.92
28	ACEITE DE GIRASOL (AGMI)	8.47
28	LECHE FERMENTADA	147.49
29	ZANAHORIA CRUDA	211.05
29	SALCHICHA DE POLLO	99.93
29	PAN DE TRIGO BLANCO DE BARRA	30.11
29	ACEITE DE OLIVA VIRGEN EXTRA	9.78
29	LECHE FERMENTADA	125.72
30	ZANAHORIA CRUDA	211.35
30	SALCHICHA FRANKFURT COCINADA	86.64
30	PAN DE TRIGO BLANCO DE BARRA	29.44
30	ACEITE DE GIRASOL (AGMI)	9.86
30	YOGUR DESNATADO EDULCORADO	99.23
31	PIMIENTO VERDE ASADO	123.13
31	MORTADELA CON ACEITUNAS	34.76
31	PATATA HERVIDA	124.77
31	ACEITE DE GIRASOL (AGMI)	10.21
31	YOGUR DESNATADO EDULCORADO	119.85
32	PIMIENTO VERDE ASADO	171.39
32	HUEVO DE GALLINA	61.92
32	ARROZ BLANCO COCIDO	111.35
32	ACEITE DE GIRASOL (AGMI)	11.41
32	LECHE FERMENTADA	140.39
33	BRÓCOLI HERVIDO	185.73
33	HUEVO DE GALLINA COCINADO	64.13
33	PATATA HERVIDA	130.45
33	ACEITE DE OLIVA	8.11
33	LECHE FERMENTADA	165.96
34	CEBOLLA CRUDA	33.09
34	MORTADELA CON ACEITUNAS	37.75
34	ACEITE DE GIRASOL (AGMI)	9.56
34	PLÁTANO	147.23
35	COL BLANCA CRUDA	221.37
35	HUEVO DE GALLINA COCINADO	57.49
35	PATATA HERVIDA	108.96
35	ACEITE DE GIRASOL (AGMI)	9.89
35	LECHE FERMENTADA	144.92
36	TOMATE CRUDO CON PIEL	175.01
36	LOMO DE CERDO BLANCO A LA PLANCHA	79.55
36	PAN DE MOLDE	27.14
36	AGUACATE	25.25
36	LECHE FERMENTADA	155.62
37	PIMIENTO VERDE ASADO	161.93
37	BACALAO (FILETE) COCIDO	159.94
37	ACEITE DE OLIVA VIRGEN EXTRA	10.24
37	CIRUELA	140.64
38	COL BLANCA CRUDA	203.64
38	QUESO MANCHEGO FRESCO	36.04
38	PAN DE MOLDE	25.05
38	ACEITE DE OLIVA VIRGEN EXTRA	9.96
38	YOGUR NATURAL ENTERO	124.7
39	CEBOLLA CRUDA	32.44
39	LOMO DE CERDO BLANCO A LA PLANCHA	106.05
39	ACEITE DE OLIVA VIRGEN EXTRA	10.8
39	PLÁTANO	147.17
40	BERENJENA ASADA	195.71
40	QUESO MANCHEGO FRESCO	30.26
40	PAN DE TRIGO BLANCO DE BARRA	23.09
40	ACEITE DE GIRASOL (AGMI)	9.91
40	YOGUR DESNATADO EDULCORADO	121.93
41	PIMIENTO VERDE ASADO	144.07
41	MORTADELA CON ACEITUNAS	39.36
41	AGUACATE	32.32
41	PLÁTANO	144.79
42	CALABACÍN HERVIDO	224.34
42	HUEVO DE GALLINA	75.82
42	AGUACATE	30.52
42	MANZANA	216.35
43	CEBOLLA CRUDA	27.77
43	MORTADELA CON ACEITUNAS	34.12
43	ACEITE DE GIRASOL (AGMI)	9.42
43	PIÑA EN ALMÍBAR	123.67
44	TOMATE CRUDO CON PIEL	194.86
44	QUESO MANCHEGO FRESCO	32.27
44	PATATA HERVIDA	113.71
44	ACEITE DE OLIVA VIRGEN EXTRA	9.24
44	LECHE FERMENTADA	142.25
45	ZANAHORIA CRUDA	233.57
45	QUESO MANCHEGO FRESCO	27.98
45	ACEITE DE OLIVA VIRGEN EXTRA	7.94
45	SANDÍA	227.13
46	BRÓCOLI HERVIDO	218.7
46	HUEVO DE GALLINA COCINADO	79.21
46	PATATA HERVIDA	131.06
46	ACEITE DE OLIVA VIRGEN EXTRA	12.29
46	YOGUR DESNATADO EDULCORADO	110.56
47	BERENJENA ASADA	188.59
47	FUET	39.94
47	ARROZ BLANCO COCIDO	140.76
47	ACEITE DE GIRASOL (AGMI)	11.74
47	LECHE FERMENTADA	175.69
48	TOMATE CRUDO CON PIEL	200.07
48	LOMO DE CERDO BLANCO A LA PLANCHA	104.89
48	PATATA HERVIDA	142.56
48	ACEITE DE OLIVA VIRGEN EXTRA	10.91
48	QUESO FRESCO	81.99
49	CHAMPIÑONES EN CONSERVA	201.8
49	COSTILLAR DE TERNERA COCINADO	116.46
49	PATATA HERVIDA	144.71
49	ACEITE DE OLIVA VIRGEN EXTRA	10.49
49	YOGUR DESNATADO EDULCORADO	124.14
50	ALCACHOFA HERVIDA EN CONSERVA	186.95
50	MORTADELA CON ACEITUNAS	34.29
50	ACEITE DE OLIVA	8.76
50	MELÓN	174.06
51	CHAMPIÑONES EN CONSERVA	163.46
51	LOMO DE CERDO BLANCO A LA PLANCHA	118.23
51	PATATA HERVIDA	122.3
51	ACEITE DE OLIVA	10.83
51	YOGUR DESNATADO EDULCORADO	132.77
52	TOMATE CRUDO CON PIEL	169.28
52	MERLUZA AL HORNO	176.74
52	PATATA HERVIDA	152.39
52	ACEITE DE GIRASOL (AGMI)	9.33
52	YOGUR DESNATADO EDULCORADO	138.69
53	PIMIENTO VERDE ASADO	170.27
53	SALCHICHA DE POLLO	110.84
53	PAN DE TRIGO BLANCO DE BARRA	28.62
53	ACEITE DE OLIVA	8.43
53	LECHE FERMENTADA	132.89
54	PEPINO CRUDO	211.52
54	COSTILLAR DE TERNERA COCINADO	96.49
54	PATATA HERVIDA	123.05
54	ACEITE DE SEMILLA DE ALGODON	9.38
54	YOGUR DESNATADO EDULCORADO	119.93
55	LECHUGA	199.3
55	CHULETA DE TERNERA COCINADA	94.79
55	ACEITE DE OLIVA VIRGEN EXTRA	11.27
55	PLÁTANO	164.01
56	TOMATE CRUDO CON PIEL	209.62
56	HUEVO DE GALLINA	76.01
56	ARROZ BLANCO COCIDO	132.43
56	AGUACATE	25.9
56	YOGUR DESNATADO EDULCORADO	133.11
57	PIMIENTO VERDE ASADO	160.37
57	SECRETO DE CERDO IBÉRICO	122.39
57	ACEITE DE OLIVA VIRGEN EXTRA	8.6
57	NARANJA	198.44
58	PIMIENTO VERDE ASADO	136.86
58	MORTADELA CON ACEITUNAS	43.07
58	PATATA HERVIDA	132.58
58	ACEITE DE OLIVA VIRGEN EXTRA	9.32
58	LECHE FERMENTADA	154.53
59	ZANAHORIA CRUDA	213.22
59	COSTILLAR DE TERNERA	91.74
59	PATATA HERVIDA	147.46
59	ACEITE DE OLIVA	8.36
59	YOGUR NATURAL ENTERO	119.44
60	BERENJENA ASADA	191.62
60	HUEVO DE GALLINA	68.69
60	PATATA HERVIDA	138.44
60	ACEITE DE OLIVA VIRGEN EXTRA	10.32
60	LECHE FERMENTADA	149.67
61	BRÓCOLI HERVIDO	166.55
61	QUESO CREMOSO	31.2
61	ESPAGUETIS COCIDOS	118.44
61	ACEITE DE OLIVA VIRGEN EXTRA	8.97
61	YOGUR NATURAL ENTERO	115.69
62	COLIFLOR HERVIDA	200.04
62	MORTADELA CON ACEITUNAS	40.62
62	ACEITE DE OLIVA VIRGEN EXTRA	9.68
62	MANZANA	188.14
63	JUDÍAS VERDES HERVIDAS	206.87
63	LOMO DE CERDO BLANCO A LA PLANCHA	100.18
63	ACEITE DE OLIVA VIRGEN EXTRA	9.36
63	MANDARINA	190.05
64	CEBOLLA CRUDA	30.67
64	BACALAO (FILETE)	170.46
64	PATATA HERVIDA	140.77
64	ACEITE DE GIRASOL (AGMI)	9.78
64	YOGUR NATURAL ENTERO	124.52
65	TOMATE CRUDO CON PIEL	218.01
65	CHULETA DE CORDERO ASADA	105.93
65	PAN DE TRIGO BLANCO DE BARRA	37.27
65	ACEITE DE GIRASOL (AGMI)	9.55
65	QUESO FRESCO	84.93
66	PIMIENTO VERDE ASADO	165.55
66	MORTADELA CON ACEITUNAS	44.64
66	ACEITE DE OLIVA VIRGEN EXTRA	10.58
66	MELÓN	214.89
67	PIMIENTO VERDE ASADO	131.43
67	FUET	41.23
67	PATATA HERVIDA	141.56
67	AGUACATE	27.65
67	QUESO FRESCO	82.97
68	PIMIENTO VERDE ASADO	162.15
68	MERLUZA	123.59
68	ACEITE DE GIRASOL (AGMI)	10
68	KIWI	176.48
69	PIMIENTO VERDE ASADO	142.8
69	ALMEJAS Y BERBERECHOS	144.45
69	ACEITE DE GIRASOL (AGMI)	9.99
69	PIÑA	170.61
70	JUDÍAS VERDES HERVIDAS	163
70	QUESO MANCHEGO FRESCO	29.81
70	ACEITE DE OLIVA	10.83
70	PLÁTANO	145.94
71	BERENJENA ASADA	207.61
71	HUEVO DE GALLINA COCINADO	52
71	PATATA HERVIDA	144.81
71	ACEITE DE GIRASOL (AGMI)	10.75
71	YOGUR NATURAL ENTERO	130.61
72	JUDÍAS VERDES HERVIDAS	187.41
72	SALCHICHA DE POLLO	82.3
72	PATATA HERVIDA	123.14
72	ACEITE DE OLIVA VIRGEN EXTRA	10.66
72	LECHE FERMENTADA	125.31
73	PIMIENTO VERDE ASADO	163.7
73	QUESO MANCHEGO FRESCO	28.12
73	ACEITE DE GIRASOL (AGMI)	10.07
73	PLÁTANO	143.21
74	PIMIENTO VERDE ASADO	148.75
74	SALCHICHA DE POLLO	91.78
74	PATATA HERVIDA	160.88
74	ACEITE DE OLIVA VIRGEN EXTRA	10.98
74	LECHE FERMENTADA	133.21
75	PEPINO CRUDO	182.57
75	BOQUERÓN COCINADO	141.25
75	ACEITE DE OLIVA VIRGEN EXTRA	8.55
75	SANDÍA	197.84
76	TOMATE CRUDO CON PIEL	177.63
76	CHULETA DE TERNERA	108.17
76	PATATA HERVIDA	125.91
76	ACEITE DE SEMILLA DE ALGODON	8.21
76	QUESO FRESCO	74.99
77	PIMIENTO VERDE ASADO	137.9
77	JAMÓN SERRANO	41.92
77	PATATA HERVIDA	141.32
77	AGUACATE	30.21
77	QUESO FRESCO	81.29
78	BERENJENA ASADA	216.05
78	MUSLO DE POLLO	148.95
78	AGUACATE	30.24
78	ZUMO MULTIFRUTAS (PROCESADO)	209.05
79	TOMATE CRUDO CON PIEL	229.51
79	CHULETA DE TERNERA COCINADA	92.91
79	ESPAGUETIS COCIDOS	117.24
79	ACEITE DE OLIVA VIRGEN EXTRA	10.38
79	YOGUR NATURAL ENTERO	129.07
80	JUDÍAS VERDES HERVIDAS	230.71
80	CHULETA DE TERNERA COCINADA	101.61
80	PATATA HERVIDA	128.57
80	ACEITE DE GIRASOL (AGMI)	8.09
80	YOGUR NATURAL ENTERO	119.47
81	COL BLANCA CRUDA	228.83
81	LUBINA COCINADA	142.19
81	PATATA HERVIDA	127.52
81	ACEITE DE SEMILLA DE ALGODON	6.66
81	YOGUR DESNATADO EDULCORADO	152.64
82	CALABACÍN HERVIDO	216.69
82	FUET	46.7
82	AGUACATE	26.46
82	MANDARINA	202.83
83	CALABACÍN HERVIDO	215.66
83	CHULETA DE TERNERA COCINADA	99.87
83	ACEITE DE SEMILLA DE ALGODON	9.8
83	MANGO	208.17
84	TOMATE CRUDO CON PIEL	199.05
84	CHULETA DE TERNERA COCINADA	94.16
84	ACEITE DE GIRASOL (AGMI)	8.82
84	PIÑA	218.51
85	CEBOLLA CRUDA	35.21
85	CHULETA DE CORDERO ASADA	91.75
85	ACEITE DE OLIVA VIRGEN EXTRA	11.17
85	PLÁTANO	165.42
86	TOMATE CRUDO CON PIEL	192.09
86	SALCHICHA DE POLLO	97.77
86	ARROZ BLANCO COCIDO	110.4
86	ACEITE DE OLIVA VIRGEN EXTRA	9.75
86	YOGUR NATURAL ENTERO	120.67
87	TOMATE CRUDO CON PIEL	200.01
87	MORTADELA CON ACEITUNAS	42.29
87	ESPAGUETIS COCIDOS	110.08
87	ACEITE DE OLIVA VIRGEN EXTRA	10.88
87	QUESO FRESCO	81.69
88	PIMIENTO VERDE ASADO	147.2
88	SALCHICHA FRANKFURT	81.17
88	ACEITE DE OLIVA VIRGEN EXTRA	8.62
88	NARANJA	178.26
89	CALABACÍN HERVIDO	197.07
89	COSTILLAR DE TERNERA	107.66
89	ACEITE DE OLIVA VIRGEN EXTRA	11
89	LIMÓN	11.56
90	CALABACÍN HERVIDO	210.9
90	COSTILLAR DE TERNERA COCINADO	115
90	ACEITE DE SEMILLA DE ALGODON	11.44
90	NARANJA	227.62
91	CEBOLLA CRUDA	28.28
91	COSTILLAR DE TERNERA	90.05
91	PAN DE MOLDE	28.55
91	ACEITE DE OLIVA VIRGEN EXTRA	8.83
91	LECHE FERMENTADA	155.29
92	BRÓCOLI HERVIDO	218.88
92	MUSLO DE POLLO	130.91
92	PATATA HERVIDA	138.18
92	ACEITE DE GIRASOL (AGMI)	8.97
92	YOGUR DESNATADO EDULCORADO	125.76
93	ALCACHOFA HERVIDA EN CONSERVA	178.15
93	CHULETA DE TERNERA	106.95
93	PATATA HERVIDA	112.96
93	ACEITE DE GIRASOL (AGMI)	11.49
93	YOGUR DESNATADO EDULCORADO	114.94
94	TOMATE CRUDO CON PIEL	228.75
94	HUEVO DE GALLINA COCINADO	69.67
94	AGUACATE	34.76
94	CEREZA	127.06
95	ZANAHORIA CRUDA	188.11
95	RAPE	181.49
95	PATATA HERVIDA	126.14
95	ACEITE DE OLIVA VIRGEN EXTRA	10.14
95	LECHE FERMENTADA	146.88
96	LECHUGA	172.27
96	CHULETA DE CORDERO	103.82
96	ACEITE DE OLIVA	10.42
96	KIWI	179.13
97	TOMATE CRUDO CON PIEL	198.35
97	HUEVO DE GALLINA	52.12
97	ACEITE DE GIRASOL (AGMI)	9.85
97	SANDÍA	213.42
98	TOMATE CRUDO CON PIEL	172.85
98	FUET	32.43
98	PATATA HERVIDA	150.59
98	AGUACATE	22.94
98	QUESO FRESCO	74.82
99	PIMIENTO VERDE ASADO	157.53
99	HUEVO DE GALLINA	66.98
99	PAN DE TRIGO BLANCO DE BARRA	28.89
99	AGUACATE	30.59
99	LECHE FERMENTADA	153.5
100	CEBOLLA CRUDA	30.15
100	LENGUADO AL HORNO	168.41
100	ACEITE DE OLIVA VIRGEN EXTRA	11.26
100	MANDARINA	214.29
101	COLIFLOR HERVIDA	209.54
101	JAMÓN IBÉRICO	33.55
101	AGUACATE	26.42
101	PLÁTANO	135.13
102	CEBOLLA CRUDA	25.64
102	CHULETA DE CORDERO ASADA	95.2
102	PAN DE TRIGO BLANCO DE BARRA	28.73
102	ACEITE DE SEMILLA DE ALGODON	9.82
102	YOGUR DESNATADO EDULCORADO	107.32
103	CHAMPIÑONES EN CONSERVA	212.74
103	CHULETA DE TERNERA COCINADA	103.67
103	AGUACATE	31.28
103	LIMÓN	10.29
104	TOMATE CRUDO CON PIEL	238.13
104	JAMÓN COCIDO	93.71
104	ACEITE DE OLIVA VIRGEN EXTRA	8.44
104	FRESA	174.37
105	ALCACHOFA HERVIDA EN CONSERVA	218.6
105	PATÉ DE HÍGADO DE CERDO	40.64
105	ACEITE DE OLIVA VIRGEN EXTRA	10.9
105	MANDARINA	148.98
106	TOMATE CRUDO CON PIEL	234.07
106	MERLUZA	138.86
106	ARROZ BLANCO COCIDO	132.88
106	ACEITE DE SEMILLA DE ALGODON	8.48
106	YOGUR DESNATADO EDULCORADO	111.05
107	ALCACHOFA HERVIDA EN CONSERVA	198.76
107	MUSLO DE POLLO ASADO	161.1
107	ACEITE DE OLIVA VIRGEN EXTRA	10.48
107	MELOCOTÓN	188.83
108	CEBOLLA CRUDA	36.41
108	QUESO CURADO EN GRASA	32.64
108	ACEITE DE OLIVA VIRGEN EXTRA	10.41
108	PLÁTANO	139.88
109	ESPÁRRAGOS CRUDOS	188.69
109	MERLUZA	167.8
109	ACEITE DE GIRASOL (AGMI)	8.78
109	CEREZA	142.73
110	BERENJENA ASADA	211.46
110	JAMÓN IBÉRICO	43.25
110	PAN DE TRIGO BLANCO DE BARRA	29.47
110	ACEITE DE OLIVA	10.89
110	YOGUR DESNATADO EDULCORADO	122.47
111	TOMATE CRUDO CON PIEL	193.61
111	HUEVO DE GALLINA	67.52
111	PATATA HERVIDA	148.72
111	ACEITE DE OLIVA VIRGEN EXTRA	8.52
111	QUESO FRESCO	77.27
112	JUDÍAS VERDES HERVIDAS	205.27
112	BACALAO (FILETE) COCIDO	148.02
112	PATATA HERVIDA	125.98
112	ACEITE DE OLIVA VIRGEN EXTRA	8.53
112	QUESO FRESCO	80.27
113	APIO	51.75
113	QUESO BLEU (AZUL)	31.01
113	ACEITE DE GIRASOL (AGMI)	11.63
113	NARANJA	203.38
114	CHAMPIÑONES EN CONSERVA	159.62
114	MUSLO DE POLLO	167.3
114	ACEITE DE OLIVA VIRGEN EXTRA	9.95
114	NARANJA	212.65
115	LECHUGA	207.59
115	HUEVO DE GALLINA COCINADO	60.71
115	PATATA HERVIDA	124.11
115	ACEITE DE GIRASOL (AGMI)	9.58
115	LECHE FERMENTADA	113.62
116	ALCACHOFA HERVIDA EN CONSERVA	154.19
116	MUSLO DE PAVO CON PIEL COCINADO	176.25
116	AGUACATE	28.08
116	NARANJA	208.73
117	CALABACÍN HERVIDO	197.3
117	MORTADELA CON ACEITUNAS	43.22
117	PATATA HERVIDA	121.03
117	ACEITE DE OLIVA VIRGEN EXTRA	12.42
117	LECHE FERMENTADA	154.41
118	BERENJENA ASADA	205.94
118	SALCHICHA DE POLLO	113.3
118	PATATA HERVIDA	124.45
118	ACEITE DE OLIVA VIRGEN EXTRA	10.2
118	YOGUR NATURAL ENTERO	116.64
119	CALABACÍN HERVIDO	171.17
119	COSTILLAR DE TERNERA COCINADO	95.61
119	PATATA HERVIDA	124.83
119	ACEITE DE OLIVA VIRGEN EXTRA	10.24
119	LECHE FERMENTADA	155.29
120	ZANAHORIA CRUDA	229.56
120	CHULETA DE TERNERA COCINADA	90.97
120	PATATA HERVIDA	144.48
120	ACEITE DE GIRASOL (AGMI)	9.65
120	YOGUR DESNATADO EDULCORADO	133.11
121	PEPINO CRUDO	236.11
121	COSTILLAR DE TERNERA	105.35
121	PAN DE MOLDE	23.4
121	AGUACATE	26.14
121	YOGUR DESNATADO EDULCORADO	127.67
122	CALABACÍN HERVIDO	184.07
122	HUEVO DE GALLINA COCINADO	64.42
122	ACEITE DE GIRASOL (AGMI)	12.05
122	MANDARINA	228.42
123	PEPINO CRUDO	205.09
123	MORTADELA CON ACEITUNAS	38.54
123	ESPAGUETIS COCIDOS	119.84
123	ACEITE DE GIRASOL (AGMI)	10.58
123	LECHE FERMENTADA	139
124	CEBOLLA CRUDA	33.63
124	CHULETA DE CORDERO ASADA	101.84
124	PATATA HERVIDA	130.59
124	ACEITE DE GIRASOL (AGMI)	9.65
124	YOGUR DESNATADO EDULCORADO	135.09
125	CHAMPIÑONES EN CONSERVA	242.13
125	SALCHICHA DE POLLO	89.99
125	ACEITE DE OLIVA VIRGEN EXTRA	9.66
125	PLÁTANO	143.89
126	COL BLANCA CRUDA	255.77
126	HUEVO DE GALLINA	68.9
126	PATATA HERVIDA	140.9
126	ACEITE DE OLIVA VIRGEN EXTRA	10.23
126	QUESO FRESCO	72.9
127	CALABACÍN HERVIDO	194.84
127	TRUCHA COCINADA	131.94
127	ACEITE DE OLIVA	8.82
127	MANGO	198.96
128	LECHUGA	224.12
128	CHULETA DE CORDERO	96.99
128	PATATA HERVIDA	160.95
128	AGUACATE	28.73
128	LECHE FERMENTADA	135.71
129	PEPINO CRUDO	195.55
129	HUEVO DE GALLINA	66.28
129	PATATA HERVIDA	128.29
129	ACEITE DE GIRASOL (AGMI)	8.61
129	QUESO FRESCO	61.53
130	TOMATE CRUDO CON PIEL	204.69
130	HUEVO DE GALLINA COCINADO	72.91
130	HARINA DE TRIGO	54.45
130	ACEITE DE OLIVA VIRGEN EXTRA	9.4
130	YOGUR DESNATADO EDULCORADO	114.97
131	CEBOLLA CRUDA	27.93
131	GAMBA	112.47
131	PAN DE TRIGO BLANCO DE BARRA	27.7
131	ACEITE DE GIRASOL (AGMI)	9.15
131	LECHE FERMENTADA	126.63
132	ZANAHORIA CRUDA	206.44
132	SALCHICHA FRANKFURT	83.68
132	ACEITE DE GIRASOL (AGMI)	10.05
132	MELOCOTÓN	182.28
133	TOMATE CRUDO CON PIEL	226.61
133	HUEVO DE GALLINA COCINADO	59.71
133	PATATA HERVIDA	124.37
133	ACEITE DE OLIVA VIRGEN EXTRA	10.9
133	LECHE FERMENTADA	131.67
134	CALABACÍN HERVIDO	197.26
134	BOQUERÓN COCINADO	137.59
134	ACEITE DE SEMILLA DE ALGODON	9.53
134	NARANJA	194.76
135	LECHUGA	226.72
135	LUBINA COCINADA	123.83
135	ACEITE DE OLIVA VIRGEN EXTRA	11.37
135	MANZANA	207.27
136	ALCACHOFA HERVIDA EN CONSERVA	191.1
136	GAMBA	141.53
136	PATATA HERVIDA	121.87
136	ACEITE DE OLIVA	9.51
136	LECHE FERMENTADA	156.83
137	BRÓCOLI HERVIDO	210.61
137	MUSLO DE POLLO	138.5
137	PATATA HERVIDA	134.87
137	ACEITE DE GIRASOL (AGMI)	10.14
137	YOGUR DESNATADO EDULCORADO	121.87
138	CEBOLLA CRUDA	27.65
138	QUESO EMMENTAL	33.29
138	ESPAGUETIS COCIDOS	112.95
138	AGUACATE	37
138	YOGUR DESNATADO EDULCORADO	134.15
139	TOMATE CRUDO CON PIEL	208.89
139	ALMEJAS Y BERBERECHOS	141.03
139	AGUACATE	26.81
139	MELÓN	193.43
140	JUDÍAS VERDES HERVIDAS	205.98
140	MORTADELA CON ACEITUNAS	32.87
140	ACEITE DE GIRASOL (AGMI)	11.83
140	MANZANA	184.17
141	ZANAHORIA CRUDA	219.67
141	ALMEJAS Y BERBERECHOS HERVIDOS	115.78
141	PAN DE TRIGO BLANCO DE BARRA	24.05
141	ACEITE DE OLIVA VIRGEN EXTRA	10
141	YOGUR DESNATADO EDULCORADO	118.43
142	PIMIENTO VERDE ASADO	158.12
142	SALCHICHÓN	43.37
142	ACEITE DE OLIVA VIRGEN EXTRA	11.57
142	NARANJA	170.04
143	CEBOLLA CRUDA	30.83
143	MUSLO DE POLLO	142.62
143	ACEITE DE GIRASOL (AGMI)	10.67
143	MANDARINA	200.15
144	PIMIENTO VERDE ASADO	163.73
144	SALCHICHA DE POLLO	122.54
144	ESPAGUETIS COCIDOS	117.74
144	ACEITE DE GIRASOL (AGMI)	8.48
144	LECHE FERMENTADA	143.74
145	PIMIENTO VERDE ASADO	149.84
145	QUESO CURADO EN GRASA	28.67
145	ACEITE DE GIRASOL (AGMI)	9.33
145	PLÁTANO	156.89
146	CEBOLLA CRUDA	29.21
146	CHULETA DE TERNERA COCINADA	101.42
146	ESPAGUETIS COCIDOS	106.07
146	ACEITE DE OLIVA VIRGEN EXTRA	9.8
146	YOGUR DESNATADO EDULCORADO	133.72
147	CEBOLLA CRUDA	29.94
147	HUEVO DE GALLINA	70.79
147	PATATA HERVIDA	124.01
147	ACEITE DE GIRASOL (AGMI)	9.75
147	YOGUR DESNATADO EDULCORADO	135.62
148	ALCACHOFA HERVIDA EN CONSERVA	178.79
148	BOQUERÓN	138.33
148	AGUACATE	25.42
148	SANDÍA	222.09
149	PEPINO CRUDO	230.94
149	BOQUERÓN	166.76
149	ACEITE DE SEMILLA DE ALGODON	9.71
149	LIMÓN	9.99
150	TOMATE CRUDO CON PIEL	197.7
150	LOMO DE CERDO BLANCO A LA PLANCHA	105.39
150	ESPAGUETIS COCIDOS	113.88
150	AGUACATE	33.65
150	LECHE FERMENTADA	151.42
151	CEBOLLA CRUDA	31.75
151	CHULETA DE CORDERO	113.79
151	ACEITE DE OLIVA VIRGEN EXTRA	10.47
151	MANDARINA	213.45
152	TOMATE CRUDO CON PIEL	201.06
152	ALMEJAS Y BERBERECHOS HERVIDOS	106.14
152	ACEITE DE OLIVA VIRGEN EXTRA	10.21
152	MELOCOTÓN	186.98
153	TOMATE CRUDO CON PIEL	205.7
153	MUSLO DE POLLO CON PIEL	171.97
153	PATATA HERVIDA	129.14
153	AGUACATE	31.4
153	QUESO FRESCO	81.96
154	PIMIENTO VERDE ASADO	169.47
154	RAPE A LA PARRILLA	138.3
154	ACEITE DE GIRASOL (AGMI)	10.05
154	MELÓN	192.38
155	CALABACÍN HERVIDO	214.37
155	MUSLO DE POLLO	147.32
155	PAN DE MOLDE	33.57
155	AGUACATE	29.1
155	YOGUR DESNATADO EDULCORADO	100.19
156	TOMATE CRUDO CON PIEL	194.68
156	MORTADELA CON ACEITUNAS	39.24
156	PATATA HERVIDA	144.68
156	AGUACATE	27.51
156	YOGUR NATURAL ENTERO	127.98
157	CHAMPIÑONES EN CONSERVA	204.76
157	LENGUADO AL HORNO	151.17
157	AGUACATE	32.21
157	MELOCOTÓN	188.68
158	TOMATE CRUDO CON PIEL	201.71
158	HUEVO DE GALLINA	71.59
158	PAN DE TRIGO BLANCO DE BARRA	35.47
158	ACEITE DE GIRASOL (AGMI)	10.05
158	YOGUR DESNATADO EDULCORADO	117.49
159	BRÓCOLI HERVIDO	207.09
159	CHULETA DE TERNERA COCINADA	79.21
159	PAN DE MOLDE	31.09
159	ACEITE DE GIRASOL (AGMI)	10.47
159	YOGUR DESNATADO EDULCORADO	119.56
160	CALABACÍN HERVIDO	196
160	PATÉ DE HÍGADO DE CERDO	42.37
160	ACEITE DE GIRASOL (AGMI)	9.15
160	PLÁTANO	143.29
161	TOMATE CRUDO CON PIEL	203.25
161	QUESO CREMOSO	26.71
161	ACEITE DE OLIVA VIRGEN EXTRA	9.76
161	MANZANA	208.13
162	CEBOLLA CRUDA	28.5
162	SALMÓN AHUMADO	40.47
162	ACEITE DE GIRASOL (AGMI)	10.93
162	MANDARINA	210.34
163	CEBOLLA CRUDA	24.03
163	CHULETA DE TERNERA	95.07
163	ACEITE DE OLIVA	12.18
163	NARANJA	192.82
164	PIMIENTO VERDE ASADO	171.18
164	CHULETA DE CORDERO	91.66
164	PATATA HERVIDA	146.49
164	AGUACATE	28.77
164	YOGUR DESNATADO EDULCORADO	98.58
165	PIMIENTO VERDE ASADO	151.43
165	CHULETA DE CORDERO ASADA	91.44
165	PATATA HERVIDA	118.76
165	ACEITE DE GIRASOL (AGMI)	9.13
165	YOGUR DESNATADO EDULCORADO	136.78
166	BERENJENA ASADA	206.88
166	MERLUZA	148.03
166	ACEITE DE OLIVA VIRGEN EXTRA	13.01
166	SANDÍA	201.87
167	LECHUGA	205.43
167	HUEVO DE GALLINA COCINADO	66.22
167	ACEITE DE GIRASOL (AGMI)	10.96
167	NARANJA	164.1
168	ZANAHORIA CRUDA	215.48
168	HUEVO DE GALLINA COCINADO	67.4
168	PAN DE MOLDE	29.29
168	AGUACATE	29.17
168	LECHE FERMENTADA	143.93
169	AJO	5
169	MERLUZA AL HORNO	137.12
169	PATATA HERVIDA	116.03
169	ACEITE DE OLIVA VIRGEN EXTRA	9.65
169	YOGUR DESNATADO EDULCORADO	122.5
170	CALABACÍN HERVIDO	166.36
170	MORTADELA CON ACEITUNAS	37.12
170	ACEITE DE OLIVA VIRGEN EXTRA	10.5
170	UVA BLANCA	160.02
171	AJO	4.47
171	QUESO MANCHEGO FRESCO	25.71
171	ACEITE DE SEMILLA DE ALGODON	8.78
171	NARANJA	187.82
172	ACELGA HERVIDA	189.17
172	ALMEJAS Y BERBERECHOS	176.1
172	PATATA HERVIDA	136.21
172	ACEITE DE OLIVA VIRGEN EXTRA	8.67
172	LECHE FERMENTADA	119.75
173	CEBOLLA CRUDA	29.37
173	HUEVO DE GALLINA COCINADO	65.55
173	ACEITE DE SEMILLA DE ALGODON	10.28
173	MANZANA	172.3
174	CALABACÍN HERVIDO	187.3
174	MEJILLÓN	118.74
174	ARROZ BLANCO COCIDO	126.6
174	ACEITE DE GIRASOL (AGMI)	12.95
174	LECHE FERMENTADA	152.43
175	JUDÍAS VERDES HERVIDAS	202.92
175	HUEVO DE GALLINA	61.44
175	ARROZ BLANCO COCIDO	129.36
175	ACEITE DE OLIVA VIRGEN EXTRA	9.89
175	LECHE FERMENTADA	181
176	PEPINO CRUDO	208.86
176	HUEVO DE GALLINA COCINADO	54.94
176	PATATA HERVIDA	112.28
176	ACEITE DE SEMILLA DE ALGODON	10.22
176	LECHE FERMENTADA	146.41
177	COLIFLOR HERVIDA	201.82
177	SALCHICHA DE POLLO	91.32
177	ACEITE DE OLIVA VIRGEN EXTRA	9.65
177	NARANJA	199.58
178	TOMATE CRUDO CON PIEL	169.57
178	SECRETO DE CERDO IBÉRICO COCINADO	104.55
178	ACEITE DE GIRASOL (AGMI)	10.95
178	MELÓN	200.93
179	PIMIENTO VERDE ASADO	146.66
179	CALAMAR	116.18
179	PATATA HERVIDA	139.75
179	ACEITE DE OLIVA VIRGEN EXTRA	9.66
179	LECHE FERMENTADA	172.6
180	JUDÍAS VERDES HERVIDAS	213.01
180	GAMBA HERVIDA	118.43
180	AGUACATE	28.51
180	NARANJA	166.55
181	CALABACÍN HERVIDO	187.82
181	CALAMAR	146.13
181	ACEITE DE GIRASOL (AGMI)	11.72
181	NARANJA	187.3
182	BRÓCOLI HERVIDO	191.16
182	CHULETA DE CORDERO	104.66
182	ACEITE DE GIRASOL (AGMI)	8.54
182	MANZANA	193.88
183	ALCACHOFA HERVIDA EN CONSERVA	174.88
183	HUEVO DE GALLINA COCINADO	73.03
183	ARROZ BLANCO COCIDO	124.79
183	ACEITE DE GIRASOL (AGMI)	11.08
183	YOGUR DESNATADO EDULCORADO	124.93
184	TOMATE CRUDO CON PIEL	189.66
184	GAMBA	133.5
184	ARROZ BLANCO COCIDO	134.5
184	AGUACATE	32.28
184	QUESO FRESCO	77.58
185	CEBOLLA CRUDA	28.42
185	BACALAO (FILETE)	152.62
185	PATATA HERVIDA	132.03
185	ACEITE DE OLIVA	11.15
185	YOGUR DESNATADO EDULCORADO	117.88
186	ALCACHOFA HERVIDA EN CONSERVA	170.7
186	GAMBA	132.57
186	PATATA HERVIDA	120.44
186	ACEITE DE OLIVA VIRGEN EXTRA	11.24
186	LECHE FERMENTADA	151.39
187	CHAMPIÑONES EN CONSERVA	221.24
187	MEJILLONES EN ESCABECHE	118.45
187	PAN DE TRIGO BLANCO DE BARRA	34.93
187	ACEITE DE GIRASOL (AGMI)	10.24
187	YOGUR NATURAL ENTERO	103.93
188	TOMATE CRUDO CON PIEL	233.58
188	CHULETA DE CORDERO	93.32
188	ACEITE DE OLIVA VIRGEN EXTRA	9
188	PIÑA	173.41
189	LECHUGA	175.14
189	HUEVO DE GALLINA COCINADO	70.01
189	AGUACATE	29.24
189	CIRUELA	161.24
190	TOMATE CRUDO CON PIEL	194.4
190	GAMBA HERVIDA	113.68
190	PATATA HERVIDA	140.71
190	ACEITE DE GIRASOL (AGMI)	9.44
190	YOGUR DESNATADO EDULCORADO	104.87
191	BERENJENA ASADA	220.44
191	GAMBA HERVIDA	151.48
191	ACEITE DE OLIVA VIRGEN EXTRA	10.09
191	MANZANA	217.29
192	CEBOLLA CRUDA	32.62
192	CHULETA DE TERNERA COCINADA	92.97
192	AGUACATE	27
192	MELÓN	206.41
193	BERENJENA ASADA	198.01
193	QUESO CURADO EN GRASA	24.74
193	ACEITE DE OLIVA	10.58
193	LIMÓN	10.79
194	PEPINO CRUDO	185.07
194	GAMBA	151.61
194	ACEITE DE OLIVA VIRGEN EXTRA	9.2
194	SANDÍA	202.59
195	TOMATE CRUDO CON PIEL	194.57
195	COSTILLAR DE TERNERA COCINADO	92.72
195	PATATA HERVIDA	128.5
195	ACEITE DE GIRASOL (AGMI)	9.4
195	YOGUR DESNATADO EDULCORADO	112.9
196	CALABACÍN HERVIDO	194.09
196	BACALAO (FILETE) COCIDO	130.37
196	ACEITE DE OLIVA VIRGEN EXTRA	11.08
196	SANDÍA	202.7
197	CEBOLLA CRUDA	28.77
197	CHULETA DE TERNERA COCINADA	103.25
197	ARROZ BLANCO COCIDO	150.74
197	AGUACATE	31
197	YOGUR DESNATADO EDULCORADO	130.17
198	PIMIENTO VERDE ASADO	152.78
198	BOQUERÓN	158.35
198	AGUACATE	29.91
198	NARANJA	160.85
199	BERENJENA ASADA	200.26
199	CHULETA DE TERNERA COCINADA	100.13
199	PAN DE TRIGO BLANCO DE BARRA	29.22
199	ACEITE DE GIRASOL (AGMI)	11.67
199	YOGUR DESNATADO EDULCORADO	134.28
200	PIMIENTO VERDE ASADO	157.26
200	MORTADELA CON ACEITUNAS	36.66
200	ESPAGUETIS COCIDOS	113.19
200	ACEITE DE GIRASOL (AGMI)	9.04
200	LECHE FERMENTADA	160.58
201	TOMATE CRUDO CON PIEL	211.79
201	MERLUZA	142.63
201	ACEITE DE OLIVA VIRGEN EXTRA	9.21
201	PLÁTANO	160.33
202	TOMATE CRUDO CON PIEL	250.1
202	QUESO CURADO EN GRASA	31.48
202	PATATA HERVIDA	134.62
202	AGUACATE	28.71
202	YOGUR DESNATADO EDULCORADO	124.17
203	CEBOLLA CRUDA	31.29
203	QUESO CURADO EN GRASA	28.92
203	ACEITE DE GIRASOL (AGMI)	7.75
203	PERA	198.89
204	LECHUGA	187.86
204	MUSLO DE POLLO CON PIEL	168.3
204	ESPAGUETIS COCIDOS	128.65
204	ACEITE DE GIRASOL (AGMI)	12.8
204	YOGUR DESNATADO EDULCORADO	117.98
205	LECHUGA	159.89
205	BACALAO (FILETE)	138.67
205	ACEITE DE GIRASOL (AGMI)	8.99
205	FRESA	140.41
206	TOMATE CRUDO CON PIEL	189.01
206	LOMO DE CERDO BLANCO A LA PLANCHA	86.96
206	PATATA HERVIDA	139.01
206	AGUACATE	31.96
206	LECHE FERMENTADA	169.08
207	CEBOLLA CRUDA	31.88
207	LOMO DE CERDO BLANCO A LA PLANCHA	95.98
207	ACEITE DE OLIVA VIRGEN EXTRA	12.18
207	PERA	158.41
208	CHAMPIÑONES EN CONSERVA	195.97
208	SALCHICHA FRANKFURT	85.26
208	PATATA HERVIDA	111.39
208	ACEITE DE GIRASOL (AGMI)	10.28
208	YOGUR NATURAL ENTERO	134.64
209	CEBOLLA CRUDA	27.79
209	MORTADELA CON ACEITUNAS	35.79
209	PATATA HERVIDA	111.5
209	ACEITE DE OLIVA VIRGEN EXTRA	11.27
209	YOGUR DESNATADO EDULCORADO	133.67
210	TOMATE CRUDO CON PIEL	203.76
210	MUSLO DE POLLO	143.39
210	ESPAGUETIS COCIDOS	119.16
210	ACEITE DE OLIVA VIRGEN EXTRA	9.99
210	LECHE FERMENTADA	150.39
211	ALCACHOFA HERVIDA EN CONSERVA	191.51
211	HUEVO DE GALLINA COCINADO	71.96
211	ESPAGUETIS COCIDOS	127.49
211	ACEITE DE GIRASOL (AGMI)	11.87
211	YOGUR NATURAL ENTERO	119.03
212	BERENJENA ASADA	197.92
212	CHULETA DE CORDERO ASADA	87.07
212	PATATA HERVIDA	126.76
212	ACEITE DE OLIVA VIRGEN EXTRA	10.05
212	LECHE FERMENTADA	141.9
213	TOMATE CRUDO CON PIEL	197.25
213	MUSLO DE POLLO ASADO	141.86
213	ACEITE DE GIRASOL (AGMI)	11.29
213	MANDARINA	162.23
214	COLIFLOR HERVIDA	200.7
214	HUEVO DE GALLINA	61.11
214	ACEITE DE OLIVA VIRGEN EXTRA	10.14
214	PLÁTANO	144.93
215	JUDÍAS VERDES HERVIDAS	199.22
215	SALCHICHA DE POLLO	88.01
215	ACEITE DE OLIVA VIRGEN EXTRA	9.06
215	PLÁTANO	168.58
216	JUDÍAS VERDES HERVIDAS	238.46
216	MUSLO DE POLLO	140.97
216	ACEITE DE OLIVA	8.97
216	MANZANA	172.71
217	CEBOLLA CRUDA	26.38
217	PATÉ DE HÍGADO DE CERDO	44.74
217	PATATA HERVIDA	142.11
217	ACEITE DE OLIVA VIRGEN EXTRA	9.6
217	LECHE FERMENTADA	168.37
218	LECHUGA	229.09
218	CHULETA DE CORDERO ASADA	98.12
218	ACEITE DE OLIVA VIRGEN EXTRA	9.37
218	NARANJA	209.5
219	TOMATE CRUDO CON PIEL	193.88
219	MORTADELA CON ACEITUNAS	36.8
219	AGUACATE	34.83
219	KIWI	202.02
220	LECHUGA	194.72
220	HUEVO DE GALLINA	55.24
220	ACEITE DE GIRASOL (AGMI)	11.46
220	PLÁTANO	136.84
221	TOMATE CRUDO CON PIEL	219.76
221	COSTILLAR DE TERNERA COCINADO	73.59
221	ACEITE DE OLIVA VIRGEN EXTRA	10.78
221	SANDÍA	163.11
222	CEBOLLA CRUDA	25.8
222	CHULETA DE TERNERA COCINADA	112.43
222	ACEITE DE OLIVA VIRGEN EXTRA	9.79
222	NARANJA	180.14
223	LECHUGA	187.56
223	QUESO CURADO EN GRASA	34.41
223	ESPAGUETIS COCIDOS	95.51
223	ACEITE DE OLIVA VIRGEN EXTRA	9.2
223	YOGUR DESNATADO EDULCORADO	122.39
224	JUDÍAS VERDES HERVIDAS	219.3
224	HUEVO DE GALLINA COCINADO	63.76
224	ACEITE DE GIRASOL (AGMI)	9.54
224	PLÁTANO	171.68
225	PIMIENTO VERDE ASADO	158
225	HUEVO DE GALLINA COCINADO	56.65
225	ACEITE DE OLIVA VIRGEN EXTRA	8.29
225	NARANJA	195.65
226	CALABACÍN HERVIDO	188.55
226	HUEVO DE GALLINA COCINADO	65.32
226	ACEITE DE GIRASOL (AGMI)	11.52
226	MANDARINA	217.69
227	BERENJENA ASADA	176.63
227	CHULETA DE TERNERA COCINADA	127.93
227	PATATA HERVIDA	140.81
227	ACEITE DE OLIVA VIRGEN EXTRA	11.14
227	YOGUR NATURAL ENTERO	115.03
228	CALABACÍN HERVIDO	225.93
228	GAMBA HERVIDA	133.59
228	PATATA HERVIDA	122.33
228	ACEITE DE OLIVA VIRGEN EXTRA	8.56
228	YOGUR NATURAL ENTERO	119.23
229	ALCACHOFA HERVIDA EN CONSERVA	184.22
229	MORTADELA CON ACEITUNAS	43.7
229	ACEITE DE SEMILLA DE ALGODON	8.83
229	NARANJA	210.95
230	PIMIENTO VERDE ASADO	135.92
230	HUEVO DE GALLINA COCINADO	61.33
230	ACEITE DE OLIVA VIRGEN EXTRA	10.9
230	NARANJA	232.86
231	BRÓCOLI HERVIDO	248.98
231	BACALAO (FILETE) COCIDO	130.94
231	AGUACATE	27.37
231	PLÁTANO	164.23
232	CEBOLLA CRUDA	33.59
232	FUET	48.35
232	AGUACATE	26.95
232	NECTARINA	225.82
233	TOMATE CRUDO CON PIEL	186.23
233	COSTILLAR DE TERNERA COCINADO	107.2
233	ACEITE DE OLIVA VIRGEN EXTRA	8.76
233	FRESA	143.81
234	PIMIENTO VERDE ASADO	138.03
234	MUSLO DE POLLO	155.62
234	ACEITE DE GIRASOL (AGMI)	10.4
234	PERA	193.86
235	JUDÍAS VERDES HERVIDAS	186.89
235	COSTILLAR DE TERNERA	105.68
235	PAN DE MOLDE	36.4
235	ACEITE DE OLIVA VIRGEN EXTRA	10.1
235	LECHE FERMENTADA	107.73
236	ACELGA HERVIDA	236.32
236	QUESO DE BOLA	34.09
236	ACEITE DE GIRASOL (AGMI)	9.69
236	LIMÓN	11.15
237	PIMIENTO VERDE ASADO	178.03
237	HUEVO DE GALLINA	70.88
237	ACEITE DE SEMILLA DE ALGODON	10.9
237	FRESA	142.63
238	PIMIENTO VERDE ASADO	136.7
238	SECRETO DE CERDO IBÉRICO COCINADO	92.86
238	ACEITE DE GIRASOL (AGMI)	9.55
238	NARANJA	181.76
239	CHAMPIÑONES EN CONSERVA	212.69
239	LOMO DE CERDO BLANCO A LA PLANCHA	94.19
239	PAN DE TRIGO BLANCO DE BARRA	35.41
239	ACEITE DE GIRASOL (AGMI)	10.9
239	YOGUR NATURAL ENTERO	118.51
240	PIMIENTO VERDE ASADO	144.2
240	HUEVO DE GALLINA	57.75
240	PAN DE TRIGO BLANCO DE BARRA	31.25
240	ACEITE DE OLIVA VIRGEN EXTRA	9.81
240	LECHE FERMENTADA	128.89
241	PIMIENTO VERDE ASADO	172.71
241	MORTADELA CON ACEITUNAS	38.93
241	ACEITE DE GIRASOL (AGMI)	10.49
241	MANDARINA	183.32
242	COLIFLOR HERVIDA	184.05
242	LUBINA	151.93
242	PAN DE TRIGO BLANCO DE BARRA	27.88
242	ACEITE DE GIRASOL (AGMI)	11.7
242	QUESO FRESCO	74.33
243	CALABACÍN HERVIDO	231.14
243	CHULETA DE TERNERA COCINADA	102.87
243	AGUACATE	27.44
243	FRESA	157.97
244	CALABACÍN HERVIDO	191.94
244	CONEJO ASADO	147.64
244	PAN DE TRIGO BLANCO DE BARRA	36.77
244	ACEITE DE GIRASOL (AGMI)	10.88
244	LECHE FERMENTADA	163.62
245	JUDÍAS VERDES HERVIDAS	218.27
245	MORTADELA CON ACEITUNAS	31.46
245	PATATA HERVIDA	140.73
245	ACEITE DE GIRASOL (AGMI)	9.92
245	YOGUR DESNATADO EDULCORADO	148.43
246	TOMATE CRUDO CON PIEL	220.75
246	GAMBA HERVIDA	112.65
246	ACEITE DE GIRASOL (AGMI)	8.82
246	MANDARINA	192.59
247	CHAMPIÑONES EN CONSERVA	216.5
247	COSTILLAR DE TERNERA	95.1
247	PAN DE TRIGO BLANCO DE BARRA	33.49
247	ACEITE DE OLIVA	11.13
247	QUESO FRESCO	84.89
248	BRÓCOLI HERVIDO	205.54
248	PATÉ DE HÍGADO DE CERDO	42.64
248	PATATA HERVIDA	128.74
248	ACEITE DE GIRASOL (AGMI)	9.6
248	LECHE FERMENTADA	151.03
249	ZANAHORIA CRUDA	197.68
249	SALCHICHA DE POLLO	90.65
249	ESPAGUETIS COCIDOS	118.6
249	ACEITE DE OLIVA VIRGEN EXTRA	10.91
249	YOGUR DESNATADO EDULCORADO	124.32
250	TOMATE CRUDO CON PIEL	204.71
250	QUESO CREMOSO	27.74
250	PAN DE TRIGO BLANCO DE BARRA	30.51
250	ACEITE DE OLIVA VIRGEN EXTRA	8.54
250	LECHE FERMENTADA	158.19
251	ZANAHORIA CRUDA	184.5
251	CHULETA DE TERNERA COCINADA	95.22
251	PATATA HERVIDA	121.24
251	ACEITE DE GIRASOL (AGMI)	9.47
251	YOGUR DESNATADO EDULCORADO	118.37
252	PIMIENTO VERDE ASADO	138.29
252	BACALAO (FILETE)	139.42
252	PAN DE TRIGO BLANCO DE BARRA	23.23
252	ACEITE DE OLIVA VIRGEN EXTRA	10.05
252	YOGUR DESNATADO EDULCORADO	121.83
253	BRÓCOLI HERVIDO	193.7
253	CHULETA DE TERNERA	85.93
253	ACEITE DE GIRASOL (AGMI)	11
253	PIÑA	185.57
254	LECHUGA	180.16
254	JAMÓN IBÉRICO	40
254	ACEITE DE GIRASOL (AGMI)	11.55
254	MANZANA	206.67
255	ACELGA HERVIDA	204.46
255	CALAMAR	124.6
255	PATATA HERVIDA	111.95
255	AGUACATE	33.92
255	LECHE FERMENTADA	169.06
256	PIMIENTO VERDE ASADO	185.64
256	LOMO DE CERDO BLANCO A LA PLANCHA	92.29
256	ESPAGUETIS COCIDOS	125.94
256	ACEITE DE OLIVA VIRGEN EXTRA	9.7
256	YOGUR NATURAL ENTERO	140.98
257	COL BLANCA CRUDA	191.87
257	MORTADELA CON ACEITUNAS	41.87
257	PAN DE TRIGO BLANCO DE BARRA	31.86
257	ACEITE DE GIRASOL (AGMI)	11.31
257	LECHE FERMENTADA	140.34
258	CEBOLLA CRUDA	34.39
258	CHULETA DE CORDERO ASADA	96.73
258	PATATA HERVIDA	136.48
258	ACEITE DE GIRASOL (AGMI)	10.52
258	QUESO FRESCO	91.32
259	TOMATE CRUDO CON PIEL	188.21
259	QUESO MANCHEGO FRESCO	38.36
259	PATATA HERVIDA	130.23
259	ACEITE DE GIRASOL (AGMI)	9.79
259	LECHE FERMENTADA	143.28
260	TOMATE CRUDO CON PIEL	202.75
260	BACALAO (FILETE) COCIDO	155.37
260	PATATA HERVIDA	122.42
260	AGUACATE	28.42
260	YOGUR DESNATADO EDULCORADO	133.71
261	CALABACÍN HERVIDO	175.07
261	MUSLO DE POLLO ASADO	144.82
261	ACEITE DE GIRASOL (AGMI)	10.09
261	SANDÍA	210.76
262	TOMATE CRUDO CON PIEL	201.74
262	QUESO CREMOSO	35.33
262	ACEITE DE GIRASOL (AGMI)	8.67
262	KIWI	227.79
263	COL BLANCA CRUDA	211.45
263	FUET	42.79
263	PAN DE TRIGO BLANCO DE BARRA	25.83
263	ACEITE DE GIRASOL (AGMI)	11.56
263	LECHE FERMENTADA	154.56
264	ALCACHOFA HERVIDA EN CONSERVA	191.01
264	CHULETA DE TERNERA COCINADA	101.59
264	PAN DE TRIGO BLANCO DE BARRA	26.17
264	ACEITE DE GIRASOL (AGMI)	11.65
264	YOGUR DESNATADO EDULCORADO	130.43
265	LECHUGA	208.37
265	MORTADELA CON ACEITUNAS	36.74
265	ACEITE DE GIRASOL (AGMI)	10.33
265	NARANJA	191.19
266	TOMATE CRUDO CON PIEL	197.42
266	CHULETA DE TERNERA COCINADA	104.13
266	ARROZ BLANCO COCIDO	114.95
266	AGUACATE	36.71
266	YOGUR DESNATADO EDULCORADO	127.39
267	ZANAHORIA CRUDA	217.73
267	MEJILLÓN COCINADO	128.94
267	ACEITE DE OLIVA	8.71
267	PLÁTANO	171.78
268	CALABACÍN HERVIDO	194.61
268	SALCHICHA DE POLLO	97.65
268	PATATA HERVIDA	127.07
268	ACEITE DE SEMILLA DE ALGODON	8.78
268	QUESO FRESCO	82.13
269	COLIFLOR HERVIDA	191.89
269	CHULETA DE TERNERA	91.91
269	ACEITE DE GIRASOL (AGMI)	10.44
269	MANDARINA	205.6
270	CEBOLLA CRUDA	28.04
270	GAMBA	116.52
270	ACEITE DE OLIVA VIRGEN EXTRA	9.27
270	MELOCOTÓN	201.44
271	PIMIENTO VERDE ASADO	137.37
271	GAMBA HERVIDA	141.84
271	PATATA HERVIDA	118.31
271	ACEITE DE OLIVA VIRGEN EXTRA	9.32
271	LECHE FERMENTADA	141.52
272	LECHUGA	202.29
272	MORTADELA CON ACEITUNAS	36.27
272	ACEITE DE OLIVA VIRGEN EXTRA	10.94
272	NARANJA	218.04
273	CALABACÍN HERVIDO	209.95
273	CHULETA DE TERNERA COCINADA	106.38
273	AGUACATE	30.41
273	MANDARINA	176.24
274	CEBOLLA CRUDA	30.93
274	CHULETA DE CORDERO ASADA	89.06
274	ACEITE DE GIRASOL (AGMI)	10.99
274	PERA	196.25
275	LECHUGA	215.35
275	CHULETA DE TERNERA	109.3
275	PATATA HERVIDA	130.08
275	ACEITE DE SEMILLA DE ALGODON	10.61
275	QUESO FRESCO	73.78
276	TOMATE CRUDO CON PIEL	174.87
276	CHULETA DE TERNERA COCINADA	87.17
276	PATATA HERVIDA	131.72
276	ACEITE DE GIRASOL (AGMI)	10.49
276	QUESO FRESCO	88.35
277	APIO	54.74
277	CHULETA DE TERNERA	105.73
277	PATATA HERVIDA	136.45
277	ACEITE DE OLIVA VIRGEN EXTRA	9.53
277	YOGUR DESNATADO EDULCORADO	147.21
278	PIMIENTO VERDE ASADO	161.53
278	QUESO CREMOSO	32.55
278	AGUACATE	31.43
278	LIMÓN	9.77
279	COLIFLOR HERVIDA	193.03
279	MEJILLÓN	140.32
279	PATATA HERVIDA	116.93
279	AGUACATE	32.73
279	QUESO FRESCO	76.94
280	PIMIENTO VERDE ASADO	149.23
280	HUEVO DE GALLINA COCINADO	61.95
280	ACEITE DE GIRASOL (AGMI)	10.13
280	PERA	193.76
281	TOMATE CRUDO CON PIEL	209.83
281	HUEVO DE GALLINA	64.77
281	PATATA HERVIDA	135.39
281	ACEITE DE GIRASOL (AGMI)	10.44
281	QUESO FRESCO	74.15
282	CALABACÍN HERVIDO	196.81
282	HUEVO DE GALLINA COCINADO	73.84
282	PAN DE TRIGO BLANCO DE BARRA	32.04
282	ACEITE DE GIRASOL (AGMI)	10.88
282	YOGUR DESNATADO EDULCORADO	115.4
283	TOMATE CRUDO CON PIEL	229.24
283	CHULETA DE TERNERA	106
283	ACEITE DE OLIVA	9.2
283	MANZANA	226.05
284	COLIFLOR HERVIDA	198.42
284	RAPE A LA PARRILLA	171.62
284	ACEITE DE OLIVA	9.54
284	MANDARINA	213.85
285	ALCACHOFA HERVIDA EN CONSERVA	204.06
285	ALMEJAS Y BERBERECHOS	115.76
285	ESPAGUETIS COCIDOS	122.35
285	AGUACATE	32.39
285	YOGUR DESNATADO EDULCORADO	133.97
286	CALABACÍN HERVIDO	218.06
286	HUEVO DE GALLINA COCINADO	64.21
286	PAN DE TRIGO BLANCO DE BARRA	32.23
286	AGUACATE	31.16
286	YOGUR NATURAL ENTERO	147.23
287	PIMIENTO VERDE ASADO	148.35
287	RAPE	132.44
287	PATATA HERVIDA	160.25
287	ACEITE DE OLIVA VIRGEN EXTRA	8.88
287	YOGUR NATURAL ENTERO	132.71
288	BERENJENA ASADA	183.18
288	MUSLO DE POLLO	158.89
288	PATATA HERVIDA	141.6
288	ACEITE DE SEMILLA DE ALGODON	9.87
288	YOGUR NATURAL ENTERO	101.02
289	TOMATE CRUDO CON PIEL	195.63
289	CALAMAR	117.91
289	PATATA HERVIDA	131.71
289	ACEITE DE GIRASOL (AGMI)	10.14
289	YOGUR NATURAL ENTERO	134.81
290	TOMATE CRUDO CON PIEL	188.39
290	MUSLO DE POLLO ASADO	152.41
290	AGUACATE	35.61
290	PLÁTANO	160.11
291	PIMIENTO VERDE ASADO	169.02
291	MORTADELA CON ACEITUNAS	46.94
291	PATATA HERVIDA	140.05
291	AGUACATE	26.57
291	QUESO FRESCO	77.04
292	ALCACHOFA HERVIDA EN CONSERVA	233.42
292	QUESO MANCHEGO FRESCO	32.27
292	PATATA HERVIDA	132.07
292	ACEITE DE OLIVA VIRGEN EXTRA	11.62
292	LECHE FERMENTADA	128.13
293	AJO	5.16
293	CHULETA DE TERNERA	103.87
293	ARROZ BLANCO COCIDO	140.49
293	ACEITE DE GIRASOL (AGMI)	8.81
293	LECHE FERMENTADA	131.02
294	PIMIENTO VERDE ASADO	118.25
294	LOMO DE CERDO BLANCO A LA PLANCHA	88.33
294	ACEITE DE OLIVA VIRGEN EXTRA	9.39
294	MANZANA	198.69
295	APIO	45.89
295	HUEVO DE GALLINA	56.93
295	ACEITE DE GIRASOL (AGMI)	10.98
295	MANDARINA	170.35
296	CALABACÍN HERVIDO	228.12
296	HUEVO DE GALLINA	63.75
296	HARINA DE TRIGO	45.95
296	ACEITE DE SEMILLA DE ALGODON	9.33
296	QUESO FRESCO	95.95
297	PIMIENTO VERDE ASADO	144.32
297	HUEVO DE GALLINA	59.84
297	ACEITE DE OLIVA	9.59
297	NARANJA	209.21
298	LECHUGA	176.28
298	QUESO MANCHEGO FRESCO	33.59
298	ESPAGUETIS COCIDOS	105.63
298	ACEITE DE GIRASOL (AGMI)	9.64
298	YOGUR DESNATADO EDULCORADO	112.75
299	TOMATE CRUDO CON PIEL	201.96
299	CHULETA DE TERNERA COCINADA	100.69
299	ACEITE DE OLIVA	9.72
299	PLÁTANO	130.74
300	LECHUGA	186.91
300	HUEVO DE GALLINA	63.16
300	ACEITE DE GIRASOL (AGMI)	10.04
300	FRESA	128.99
301	CHAMPIÑONES EN CONSERVA	199.31
301	CONEJO	148.79
301	PATATA HERVIDA	117.72
301	ACEITE DE OLIVA VIRGEN EXTRA	9.73
301	QUESO FRESCO	77.34
302	CEBOLLA CRUDA	34.58
302	LOMO IBÉRICO	45.75
302	PATATA HERVIDA	152.09
302	ACEITE DE OLIVA VIRGEN EXTRA	10.43
302	QUESO FRESCO	85.01
303	PEPINO CRUDO	214.72
303	BACALAO (FILETE)	140.01
303	PATATA HERVIDA	115.56
303	ACEITE DE GIRASOL (AGMI)	9.91
303	QUESO FRESCO	68.46
304	TOMATE CRUDO CON PIEL	181.33
304	MUSLO DE POLLO	161.76
304	ACEITE DE OLIVA VIRGEN EXTRA	10.9
304	SANDÍA	194.11
305	ZANAHORIA CRUDA	165.41
305	QUESO ROQUEFORT	37.68
305	PATATA HERVIDA	127.81
305	ACEITE DE OLIVA VIRGEN EXTRA	8.01
305	LECHE FERMENTADA	132.45
306	AJO	4.33
306	LOMO DE CERDO BLANCO A LA PLANCHA	102.09
306	PATATA HERVIDA	144.13
306	ACEITE DE OLIVA VIRGEN EXTRA	10.36
306	YOGUR NATURAL ENTERO	132.73
307	TOMATE CRUDO CON PIEL	174.24
307	GAMBA	108.9
307	PATATA HERVIDA	123.37
307	ACEITE DE OLIVA VIRGEN EXTRA	10.31
307	QUESO FRESCO	65.05
308	ZANAHORIA CRUDA	210.41
308	FUET	31.8
308	PAN DE TRIGO BLANCO DE BARRA	25.16
308	ACEITE DE GIRASOL (AGMI)	9.71
308	QUESO FRESCO	94.32
309	PIMIENTO VERDE ASADO	142.29
309	GAMBA HERVIDA	123.77
309	PATATA HERVIDA	137.26
309	ACEITE DE OLIVA VIRGEN EXTRA	9.25
309	YOGUR DESNATADO EDULCORADO	121.82
310	TOMATE CRUDO CON PIEL	203.83
310	HUEVO DE GALLINA	75.43
310	PATATA HERVIDA	140.86
310	ACEITE DE GIRASOL (AGMI)	9.06
310	QUESO FRESCO	82.12
311	TOMATE CRUDO CON PIEL	219.94
311	MORTADELA CON ACEITUNAS	43.42
311	PATATA HERVIDA	145.91
311	ACEITE DE GIRASOL (AGMI)	10.32
311	YOGUR DESNATADO EDULCORADO	130.16
312	PIMIENTO VERDE ASADO	136.82
312	DORADA AL HORNO	159.59
312	AGUACATE	30.18
312	MANDARINA	233.51
313	PIMIENTO VERDE ASADO	155.77
313	SALCHICHA DE POLLO	95.35
313	ACEITE DE GIRASOL (AGMI)	10.45
313	PLÁTANO	137.65
314	COLIFLOR HERVIDA	192.46
314	MUSLO DE POLLO CON PIEL	139.29
314	AGUACATE	31.53
314	PERA	206.05
315	PIMIENTO VERDE ASADO	144.4
315	MORTADELA CON ACEITUNAS	40.52
315	PATATA HERVIDA	139.42
315	ACEITE DE OLIVA VIRGEN EXTRA	8.74
315	YOGUR DESNATADO EDULCORADO	139.29
316	JUDÍAS VERDES HERVIDAS	174.72
316	MORTADELA CON ACEITUNAS	43.82
316	PATATA HERVIDA	133.68
316	ACEITE DE GIRASOL (AGMI)	10.21
316	LECHE FERMENTADA	171.66
317	ALCACHOFA HERVIDA EN CONSERVA	203.79
317	LOMO DE CERDO BLANCO A LA PLANCHA	107.47
317	PATATA HERVIDA	145.37
317	ACEITE DE GIRASOL (AGMI)	10.49
317	YOGUR DESNATADO EDULCORADO	125.77
318	COL BLANCA CRUDA	231.14
318	CHULETA DE TERNERA	102.2
318	ACEITE DE OLIVA VIRGEN EXTRA	9.14
318	SANDÍA	215.67
319	CHAMPIÑONES EN CONSERVA	178.6
319	SALCHICHA DE POLLO	101.55
319	ACEITE DE GIRASOL (AGMI)	10.47
319	PERA	236.12
320	PIMIENTO VERDE ASADO	169.69
320	CHULETA DE TERNERA	88.64
320	ACEITE DE OLIVA VIRGEN EXTRA	8.8
320	NARANJA	182.54
321	PIMIENTO VERDE ASADO	144
321	CONEJO	140.98
321	PATATA HERVIDA	118.01
321	ACEITE DE GIRASOL (AGMI)	10.37
321	YOGUR DESNATADO EDULCORADO	136.21
322	TOMATE CRUDO CON PIEL	207.56
322	LOMO DE CERDO BLANCO A LA PLANCHA	104.14
322	AGUACATE	30.35
322	FRESA	147.15
323	LECHUGA	195.54
323	GAMBA HERVIDA	141.2
323	PATATA HERVIDA	122.59
323	ACEITE DE GIRASOL (AGMI)	10.04
323	YOGUR NATURAL ENTERO	131.41
324	PIMIENTO VERDE ASADO	142.61
324	HUEVO DE GALLINA COCINADO	61.55
324	ACEITE DE GIRASOL (AGMI)	9.8
324	KIWI	207.24
325	CEBOLLA CRUDA	32.44
325	SALCHICHA FRANKFURT	80.52
325	PATATA HERVIDA	132.38
325	ACEITE DE OLIVA VIRGEN EXTRA	8.64
325	LECHE FERMENTADA	151.02
326	ZANAHORIA CRUDA	191.91
326	MORTADELA CON ACEITUNAS	40.63
326	ACEITE DE GIRASOL (AGMI)	10.5
326	MANDARINA	195.87
327	CEBOLLA CRUDA	31.65
327	LENGUADO AL HORNO	155.05
327	ARROZ BLANCO COCIDO	101.3
327	ACEITE DE OLIVA VIRGEN EXTRA	9.54
327	YOGUR DESNATADO EDULCORADO	141.91
328	BERENJENA ASADA	229.37
328	MEJILLONES EN ESCABECHE	124.28
328	ACEITE DE OLIVA VIRGEN EXTRA	11.41
328	NARANJA	197.56
329	CALABACÍN HERVIDO	216.04
329	MEJILLÓN	114.31
329	PATATA HERVIDA	143.81
329	AGUACATE	29.12
329	YOGUR NATURAL ENTERO	128.46
330	TOMATE CRUDO CON PIEL	212.5
330	PATÉ DE HÍGADO DE CERDO	42.19
330	AGUACATE	33.01
330	PLÁTANO	171.91
331	ALCACHOFA HERVIDA EN CONSERVA	190.3
331	HUEVO DE GALLINA COCINADO	58.7
331	PATATA HERVIDA	151.89
331	AGUACATE	27.78
331	LECHE FERMENTADA	159.14
332	TOMATE CRUDO CON PIEL	180.25
332	HUEVO DE GALLINA	62.59
332	ACEITE DE OLIVA VIRGEN EXTRA	12.11
332	KIWI	228.65
333	BERENJENA ASADA	157.63
333	CHULETA DE TERNERA COCINADA	94.34
333	PATATA HERVIDA	133.98
333	ACEITE DE GIRASOL (AGMI)	8.99
333	QUESO FRESCO	70.34
334	PIMIENTO VERDE ASADO	133.48
334	MUSLO DE POLLO	139.45
334	ARROZ BLANCO COCIDO	135.54
334	ACEITE DE GIRASOL (AGMI)	9.59
334	LECHE FERMENTADA	155.62
335	LECHUGA	165.59
335	MORTADELA CON ACEITUNAS	37.56
335	AGUACATE	28.3
335	MELÓN	200.41
336	CHAMPIÑONES EN CONSERVA	201.36
336	HUEVO DE GALLINA COCINADO	53.65
336	PAN DE TRIGO BLANCO DE BARRA	25.78
336	ACEITE DE GIRASOL (AGMI)	9.28
336	LECHE FERMENTADA	150.92
337	PIMIENTO VERDE ASADO	128.93
337	ALMEJAS Y BERBERECHOS HERVIDOS	123.87
337	PATATA HERVIDA	140.08
337	ACEITE DE GIRASOL (AGMI)	11.88
337	YOGUR DESNATADO EDULCORADO	128.95
338	LECHUGA	199.66
338	BOQUERÓN	156.48
338	PATATA HERVIDA	142.51
338	ACEITE DE OLIVA VIRGEN EXTRA	10.4
338	YOGUR DESNATADO EDULCORADO	127.72
339	CALABACÍN HERVIDO	198.32
339	QUESO CREMOSO	26.96
339	PATATA HERVIDA	142.83
339	ACEITE DE OLIVA VIRGEN EXTRA	8.17
339	LECHE FERMENTADA	152.81
340	CEBOLLA CRUDA	28.13
340	CHULETA DE TERNERA COCINADA	108.35
340	ACEITE DE OLIVA	9.65
340	NARANJA	201.76
341	LECHUGA	176.03
341	CALAMAR	127.06
341	AGUACATE	32.1
341	NARANJA	211.65
342	PIMIENTO VERDE ASADO	168.68
342	CHULETA DE TERNERA COCINADA	98.95
342	ACEITE DE GIRASOL (AGMI)	10.76
342	NARANJA	214.76
343	TOMATE CRUDO CON PIEL	170.77
343	MERLUZA AL HORNO	136.81
343	AGUACATE	28.67
343	MANZANA	178.82
344	ALCACHOFA HERVIDA EN CONSERVA	212.25
344	HUEVO DE GALLINA COCINADO	65.36
344	ACEITE DE GIRASOL (AGMI)	8.61
344	NECTARINA	234.59
345	LECHUGA	200.21
345	COSTILLAR DE TERNERA COCINADO	93.59
345	ACEITE DE GIRASOL (AGMI)	11.48
345	MANZANA	217.35
346	CHAMPIÑONES EN CONSERVA	187.45
346	MORTADELA CON ACEITUNAS	41.59
346	ACEITE DE OLIVA VIRGEN EXTRA	11.5
346	MELÓN	196.06
347	CEBOLLA CRUDA	30.62
347	LOMO IBÉRICO	49.37
347	ACEITE DE GIRASOL (AGMI)	12.47
347	PERA	163.16
348	PIMIENTO VERDE ASADO	149.41
348	QUESO CREMOSO	30.77
348	PAN DE TRIGO BLANCO DE BARRA	35
348	ACEITE DE OLIVA VIRGEN EXTRA	9.63
348	YOGUR DESNATADO EDULCORADO	140.63
349	TOMATE CRUDO CON PIEL	198.81
349	QUESO CREMOSO	29.46
349	PATATA HERVIDA	128.93
349	ACEITE DE OLIVA VIRGEN EXTRA	10.4
349	QUESO FRESCO	84.64
350	CALABACÍN HERVIDO	196.93
350	MUSLO DE POLLO	149.96
350	PATATA HERVIDA	130.56
350	ACEITE DE OLIVA VIRGEN EXTRA	9.89
350	QUESO FRESCO	68.72
351	PIMIENTO VERDE ASADO	121.82
351	CHULETA DE TERNERA	94.13
351	PATATA HERVIDA	120.45
351	ACEITE DE GIRASOL (AGMI)	10.94
351	QUESO FRESCO	72.8
352	ZANAHORIA CRUDA	175.55
352	HUEVO DE GALLINA	58.13
352	ACEITE DE GIRASOL (AGMI)	10.07
352	NARANJA	224.28
353	CALABACÍN HERVIDO	164.01
353	HUEVO DE GALLINA COCINADO	72.71
353	PATATA HERVIDA	129.6
353	AGUACATE	32.7
353	YOGUR NATURAL ENTERO	103.77
354	TOMATE CRUDO CON PIEL	235.35
354	BACALAO (FILETE)	134.95
354	ACEITE DE OLIVA VIRGEN EXTRA	10.83
354	KIWI	223.49
355	CEBOLLA CRUDA	30.27
355	MORTADELA CON ACEITUNAS	35.37
355	PATATA HERVIDA	116.64
355	ACEITE DE GIRASOL (AGMI)	9.54
355	LECHE FERMENTADA	159.12
356	PIMIENTO VERDE ASADO	176.1
356	QUESO MANCHEGO FRESCO	29.45
356	ARROZ BLANCO COCIDO	120.5
356	ACEITE DE GIRASOL (AGMI)	9.86
356	YOGUR NATURAL ENTERO	131.38
357	TOMATE CRUDO CON PIEL	195.77
357	JAMÓN COCIDO	102.4
357	ACEITE DE OLIVA	10.07
357	PLÁTANO	157.62
358	TOMATE CRUDO CON PIEL	193.13
358	CHULETA DE TERNERA COCINADA	85.91
358	ACEITE DE OLIVA VIRGEN EXTRA	7.41
358	SANDÍA	225.05
359	TOMATE CRUDO CON PIEL	207.43
359	HUEVO DE GALLINA	58.83
359	ARROZ BLANCO COCIDO	148.16
359	ACEITE DE OLIVA VIRGEN EXTRA	8.99
359	QUESO FRESCO	83.78
360	COLIFLOR HERVIDA	222.78
360	CHULETA DE TERNERA COCINADA	119.27
360	ACEITE DE OLIVA VIRGEN EXTRA	9.32
360	SANDÍA	189.4
361	CEBOLLA CRUDA	25.31
361	JAMÓN COCIDO	103.55
361	AGUACATE	35.16
361	MANDARINA	169.02
362	PEPINO CRUDO	212.09
362	CHULETA DE TERNERA COCINADA	96.56
362	PAN DE TRIGO BLANCO DE BARRA	30.56
362	ACEITE DE GIRASOL (AGMI)	11.9
362	LECHE FERMENTADA	144.54
363	TOMATE CRUDO CON PIEL	171.06
363	QUESO CREMOSO	32.17
363	PATATA HERVIDA	119.94
363	AGUACATE	31.11
363	YOGUR NATURAL ENTERO	124.16
364	PIMIENTO VERDE ASADO	157.28
364	JAMÓN COCIDO	108.23
364	PATATA HERVIDA	138.31
364	ACEITE DE OLIVA VIRGEN EXTRA	9.36
364	YOGUR DESNATADO EDULCORADO	105.17
365	CEBOLLA CRUDA	30.32
365	HUEVO DE GALLINA	66.67
365	PAN DE MOLDE	28.49
365	ACEITE DE GIRASOL (AGMI)	9.75
365	YOGUR DESNATADO EDULCORADO	125.5

## Sheet: cena (plato)
Día	Kcal BDCA	Carb BDCA	Lip BDCA	Prot BDCA	Kcal Smartcloth	Carb Smartcloth	Lip Smartcloth	Prot Smartcloth	Dif. Kcal	Dif. Carb	Dif. Lip	Dif. Prot
1
2
3
4
5
6
7
8
9
10
11
12
13
14
15
16
17
18
19
20
21
22
23
24
25
26
27
28
29
30
31
32
33
34
35
36
37
38
39
40
41
42
43
44
45
46
47
48
49
50
51
52
53
54
55
56
57
58
59
60
61
62
63
64
65
66
67
68
69
70
71
72
73
74
75
76
77
78
79
80
81
82
83
84
85
86
87
88
89
90
91
92
93
94
95
96
97
98
99
100
101
102
103
104
105
106
107
108
109
110
111
112
113
114
115
116
117
118
119
120
121
122
123
124
125
126
127
128
129
130
131
132
133
134
135
136
137
138
139
140
141
142
143
144
145
146
147
148
149
150
151
152
153
154
155
156
157
158
159
160
161
162
163
164
165
166
167
168
169
170
171
172
173
174
175
176
177
178
179
180
181
182
183
184
185
186
187
188
189
190
191
192
193
194
195
196
197
198
199
200
201
202
203
204
205
206
207
208
209
210
211
212
213
214
215
216
217
218
219
220
221
222
223
224
225
226
227
228
229
230
231
232
233
234
235
236
237
238
239
240
241
242
243
244
245
246
247
248
249
250
251
252
253
254
255
256
257
258
259
260
261
262
263
264
265
266
267
268
269
270
271
272
273
274
275
276
277
278
279
280
281
282
283
284
285
286
287
288
289
290
291
292
293
294
295
296
297
298
299
300
301
302
303
304
305
306
307
308
309
310
311
312
313
314
315
316
317
318
319
320
321
322
323
324
325
326
327
328
329
330
331
332
333
334
335
336
337
338
339
340
341
342
343
344
345
346
347
348
349
350
351
352
353
354
355
356
357
358
359
360
361
362
363
364
365

## Sheet: snack_1 (alimentos)
Día	Alimento	Cantidad (g)	Kcal BDCA	Carb BDCA	Lip BDCA	Prot BDCA	Kcal Smartcloth	Carb Smartcloth	Lip Smartcloth	Prot Smartcloth	Dif. Kcal	Dif. Carb	Dif. Lip	Dif. Prot
1	LECHE SEMIDESNATADA UHT	156.05
1	NUEZ (AGP)	8.88
2	QUESO FRESCO	56.73
2	PLÁTANO	132.47
3	LECHE SEMIDESNATADA UHT	140.02
3	AGUACATE	26.34
4	PLÁTANO	174.05
4	ACEITE DE OLIVA VIRGEN EXTRA	9.8
5	LECHE SEMIDESNATADA UHT	148.76
5	MANDARINA	225.6
6	LECHE SEMIDESNATADA UHT	146.44
6	NARANJA	206.71
7	LECHE SEMIDESNATADA UHT	132.53
7	UVA BLANCA	170.44
8	LECHE ENTERA UHT	173.28
8	NARANJA	185.98
9	LECHE ENTERA UHT	203.88
9	NUEZ (AGP)	10.34
10	LECHE ENTERA UHT	192.35
10	NUEZ (AGP)	9.31
11	MANZANA	186.89
11	ACEITE DE GIRASOL (AGMI)	9.92
12	LECHE DESNATADA UHT	207.04
12	NUEZ (AGP)	10.98
13	MANDARINA	197.32
13	ACEITE DE OLIVA VIRGEN EXTRA	10.48
14	LECHE ENTERA UHT	185.45
14	PLÁTANO	154.8
15	LECHE SEMIDESNATADA UHT	172.69
15	MANZANA	190.04
16	LECHE SEMIDESNATADA UHT	147.92
16	PLÁTANO	130
17	LECHE SEMIDESNATADA UHT	160.28
17	CEREZA	132.47
18	PLÁTANO	147.39
18	NUEZ (AGP)	11.05
19	LECHE DESNATADA UHT	214.98
19	PERA	197.56
20	LECHE DESNATADA UHT	202.09
20	PLÁTANO	149.7
21	LECHE DESNATADA UHT	243.83
21	NUEZ (AGP)	11.67
22	MANGO	204.31
22	ACEITE DE GIRASOL (AGMI)	11.1
23	LECHE SEMIDESNATADA UHT	139.47
23	NUEZ (AGP)	10.25
24	KIWI	216.4
24	NUEZ (AGP)	9.99
25	UVA BLANCA	115.4
25	ACEITE DE OLIVA VIRGEN EXTRA	9.11
26	LECHE DESNATADA UHT	195.37
26	NARANJA	180.51
27	MANDARINA	210.53
27	NUEZ (AGP)	10.96
28	LECHE ENTERA UHT	204.04
28	PERA	157.1
29	LECHE DESNATADA UHT	201.44
29	NUEZ (AGP)	9.63
30	LECHE SEMIDESNATADA UHT	142.38
30	PIÑA	202.63
31	LECHE DESNATADA UHT	188.11
31	ACEITE DE OLIVA VIRGEN EXTRA	10.96
32	LECHE DESNATADA UHT	229.47
32	AGUACATE	32.06
33	LECHE DESNATADA UHT	229.04
33	MELÓN	182.58
34	LECHE SEMIDESNATADA UHT	137.88
34	NUEZ (AGP)	9.63
35	LECHE DESNATADA UHT	197.75
35	NUEZ (AGP)	11.05
36	LECHE DESNATADA UHT	244.75
36	ACEITE DE OLIVA VIRGEN EXTRA	10.19
37	PLÁTANO	158.81
37	NUEZ (AGP)	9.87
38	LECHE DESNATADA UHT	197.36
38	PLÁTANO	158.14
39	LECHE ENTERA UHT	213.73
39	MELÓN	177.61
40	MELÓN	207.62
40	NUEZ (AGP)	7.87
41	SANDÍA	224.08
41	ACEITE DE OLIVA VIRGEN EXTRA	9.87
42	LECHE SEMIDESNATADA UHT	141.04
42	NUEZ (AGP)	8.88
43	LECHE SEMIDESNATADA UHT	153.24
43	MANDARINA	186.56
44	LECHE SEMIDESNATADA UHT	141.45
44	ACEITE DE OLIVA VIRGEN EXTRA	10.34
45	LECHE ENTERA UHT	199.06
45	SANDÍA	184.32
46	LECHE SEMIDESNATADA UHT	153.47
46	MANZANA	193.21
47	NARANJA	205.9
47	ACEITE DE OLIVA VIRGEN EXTRA	10.2
48	PIÑA EN ALMÍBAR	136.54
48	NUEZ (AGP)	9.79
49	MANDARINA	205.98
49	NUEZ (AGP)	10.06
50	QUESO FRESCO	78.35
50	MANZANA	185.72
51	YOGUR DESNATADO EDULCORADO	126.5
51	NUEZ (AGP)	8.19
52	QUESO FRESCO	95.65
52	ALMENDRA CRUDA	33.03
53	LECHE SEMIDESNATADA UHT	159.52
53	NARANJA	197.89
54	LECHE DESNATADA UHT	244.92
54	PLÁTANO	145.6
55	LECHE SEMIDESNATADA UHT	136.79
55	PLÁTANO	156.45
56	LECHE SEMIDESNATADA UHT	159.68
56	NUEZ (AGP)	10.08
57	MELÓN	207.41
57	AGUACATE	30.56
58	MANZANA	194.51
58	ACEITE DE OLIVA VIRGEN EXTRA	11.19
59	NARANJA	214.19
59	NUEZ (AGP)	10.51
60	MANZANA	212.62
60	ACEITE DE OLIVA VIRGEN EXTRA	9.1
61	LECHE DESNATADA UHT	183.2
61	AGUACATE	26.01
62	LECHE SEMIDESNATADA UHT	154.02
62	AGUACATE	34.25
63	MELÓN	164.56
63	NUEZ (AGP)	8.84
64	LECHE SEMIDESNATADA UHT	156.05
64	MELÓN	216.36
65	LECHE SEMIDESNATADA UHT	141.92
65	NUEZ (AGP)	9.44
66	MANDARINA	242.33
66	NUEZ (AGP)	9.68
67	LECHE ENTERA UHT	230.62
67	ACEITE DE OLIVA	8.94
68	CUAJADA	157.38
68	KIWI	209.13
69	MANDARINA	206.43
69	ACEITE DE GIRASOL (AGMI)	8.07
70	LECHE ENTERA UHT	207.97
70	NUEZ (AGP)	10.68
71	LECHE ENTERA UHT	201.47
71	ACEITE DE OLIVA VIRGEN EXTRA	9.71
72	LECHE SEMIDESNATADA UHT	151.66
72	MANDARINA	184.28
73	YOGUR NATURAL ENTERO	150.55
73	NUEZ (AGMI)	28.71
74	LECHE ENTERA UHT	196.93
74	MANDARINA	200.15
75	QUESO FRESCO	78.85
75	ACEITE DE OLIVA VIRGEN EXTRA	10.12
76	LECHE SEMIDESNATADA UHT	145.93
76	PLÁTANO	164.29
77	LECHE DESNATADA UHT	219.46
77	AGUACATE	33.74
78	LECHE SEMIDESNATADA UHT	167.71
78	NARANJA	216.73
79	PLÁTANO	132.57
79	NUEZ (AGP)	10.35
80	YOGUR NATURAL ENTERO	115.47
80	MELÓN	212.96
81	LECHE ENTERA UHT	208.82
81	MANZANA	194.19
82	LECHE FERMENTADA	145.04
82	PLÁTANO	129.58
83	SANDÍA	210.82
83	NUEZ (AGP)	11.76
84	UVA BLANCA	152.73
84	NUEZ (AGP)	10.74
85	LECHE DESNATADA UHT	190.7
85	AGUACATE	27.48
86	NARANJA	190.58
86	ACEITE DE SEMILLA DE ALGODON	10.02
87	NARANJA	214.98
87	AGUACATE	35.97
88	LECHE ENTERA UHT	198.95
88	NUEZ (AGP)	8.97
89	LECHE SEMIDESNATADA UHT	153.87
89	ACEITE DE OLIVA VIRGEN EXTRA	7.48
90	SANDÍA	198.44
90	NUEZ (AGP)	9.41
91	LECHE ENTERA UHT	211.79
91	ALBARICOQUE	207.88
92	NARANJA	233.76
92	ACEITE DE GIRASOL (AGMI)	9.7
93	PLÁTANO	156.68
93	ACEITE DE GIRASOL (AGMI)	9.52
94	LECHE ENTERA UHT	179.82
94	NUEZ (AGP)	10.26
95	NARANJA	187.79
95	NUEZ (AGP)	9.52
96	LECHE SEMIDESNATADA UHT	163.82
96	MANZANA	214.65
97	LECHE ENTERA UHT	217.78
97	MANDARINA	179.81
98	LECHE DESNATADA UHT	205.82
98	CEREZA	142.73
99	LECHE SEMIDESNATADA UHT	141.44
99	MELÓN	180.33
100	LECHE DESNATADA UHT	228.93
100	MANGO	153.15
101	LECHE ENTERA UHT	217.52
101	PLÁTANO	167.13
102	LECHE SEMIDESNATADA UHT	126.43
102	ALBARICOQUE	206.45
103	LECHE SEMIDESNATADA UHT	132.89
103	MANDARINA	192.97
104	NARANJA	212.12
104	NUEZ (AGP)	8.56
105	LECHE DESNATADA UHT	205.05
105	NARANJA	175.28
106	LECHE SEMIDESNATADA UHT	145.03
106	NUEZ (AGP)	9.91
107	NARANJA	163.9
107	NUEZ (AGP)	8.66
108	LECHE ENTERA UHT	147.49
108	NUEZ (AGP)	7.96
109	QUESO FRESCO	73.58
109	MELÓN	202.25
110	LECHE ENTERA UHT	199.76
110	ACEITE DE OLIVA VIRGEN EXTRA	9.63
111	YOGUR NATURAL ENTERO	131.7
111	NARANJA	175.18
112	LECHE SEMIDESNATADA UHT	178.7
112	MELÓN	195.04
113	LECHE SEMIDESNATADA UHT	137.75
113	ACEITE DE OLIVA VIRGEN EXTRA	9.05
114	NARANJA	237.21
114	NUEZ (AGP)	9.45
115	MELÓN	234.72
115	AGUACATE	31.5
116	MELÓN	219.02
116	ACEITE DE GIRASOL (AGMI)	9.55
117	LECHE ENTERA UHT	184.9
117	ACEITE DE OLIVA VIRGEN EXTRA	10.26
118	LECHE DESNATADA UHT	201.4
118	NUEZ (AGP)	10.7
119	MANZANA	191.39
119	NUEZ (AGP)	7.83
120	LECHE SEMIDESNATADA UHT	166.87
120	MANDARINA	216.16
121	MELOCOTÓN	193.67
121	NUEZ (AGP)	9.94
122	LECHE ENTERA UHT	241.95
122	PERA	183.81
123	LECHE FERMENTADA	162.32
123	NUEZ (AGP)	10.68
124	LECHE ENTERA UHT	182.83
124	NUEZ (AGP)	9.84
125	LECHE DESNATADA UHT	170.71
125	ACEITE DE OLIVA	9.12
126	PLÁTANO	121.58
126	NUEZ (AGP)	9.42
127	LECHE SEMIDESNATADA UHT	166.97
127	NARANJA	203.02
128	SANDÍA	184.68
128	ACEITE DE GIRASOL (AGMI)	11.2
129	LECHE SEMIDESNATADA UHT	155.3
129	ACEITE DE OLIVA	12.3
130	LECHE DESNATADA UHT	238.58
130	AGUACATE	25.13
131	NARANJA	212.3
131	NUEZ (AGP)	9.85
132	LECHE SEMIDESNATADA UHT	162.36
132	ALMENDRA CRUDA	28.66
133	NARANJA	163.31
133	NUEZ (AGP)	12.6
134	LECHE SEMIDESNATADA UHT	161.44
134	CACAHUETE CRUDO	28.16
135	LECHE DESNATADA UHT	169.8
135	MELÓN	188.28
136	PLÁTANO	155.47
136	ACEITE DE OLIVA VIRGEN EXTRA	10.29
137	LECHE SEMIDESNATADA UHT	149.98
137	AGUACATE	31.49
138	LECHE ENTERA UHT	192.86
138	NUEZ (AGP)	8.26
139	KIWI	184.7
139	NUEZ (AGP)	8.84
140	LECHE ENTERA UHT	196.15
140	NARANJA	160.54
141	PLÁTANO	129.33
141	NUEZ (AGP)	10.26
142	LECHE SEMIDESNATADA UHT	123.68
142	MANDARINA	211.74
143	LECHE ENTERA UHT	216.75
143	PLÁTANO	151.38
144	LECHE DESNATADA UHT	215.14
144	NUEZ (AGP)	10.87
145	LECHE SEMIDESNATADA UHT	133.12
145	NUEZ (AGP)	10.17
146	LECHE DESNATADA UHT	192.86
146	NECTARINA	226.24
147	LECHE SEMIDESNATADA UHT	172.43
147	PERA	226.42
148	KIWI	207.82
148	ACEITE DE OLIVA	9.05
149	MELÓN	231.14
149	NUEZ (AGP)	10.44
150	LECHE DESNATADA UHT	186.29
150	SANDÍA	142.29
151	NARANJA	178.16
151	ACEITE DE OLIVA VIRGEN EXTRA	9.95
152	LECHE DESNATADA UHT	186.7
152	NARANJA	235.57
153	MANDARINA	206.66
153	NUEZ (AGP)	8.75
154	LECHE ENTERA UHT	182.78
154	ALMENDRA CRUDA	32.35
155	LECHE SEMIDESNATADA UHT	142.94
155	ACEITE DE OLIVA VIRGEN EXTRA	10.93
156	LECHE SEMIDESNATADA UHT	144.77
156	ACEITE DE OLIVA VIRGEN EXTRA	10.54
157	MANDARINA	237.08
157	ACEITE DE GIRASOL (AGMI)	10.22
158	LECHE ENTERA UHT	218.49
158	NUEZ (AGP)	9.66
159	LECHE DESNATADA UHT	194.66
159	NUEZ (AGP)	10.1
160	LECHE ENTERA UHT	193.79
160	MANDARINA	223.34
161	LECHE SEMIDESNATADA UHT	115.3
161	NUEZ (AGP)	9.82
162	LECHE SEMIDESNATADA UHT	186.53
162	AGUACATE	29.66
163	LECHE ENTERA UHT	212.18
163	NUEZ (AGMI)	29.12
164	ZUMO DE PIÑA Y UVA (PROCESADO)	245.13
164	NUEZ (AGP)	9.79
165	LECHE DESNATADA UHT	221.29
165	NUEZ (AGP)	9.14
166	KIWI	186.03
166	NUEZ (AGP)	11.69
167	NARANJA	222.48
167	NUEZ (AGP)	9.11
168	LECHE DESNATADA UHT	196.65
168	NARANJA	197.85
169	LECHE SEMIDESNATADA UHT	202.3
169	NUEZ (AGMI)	31.87
170	LECHE DESNATADA UHT	181.13
170	NUEZ (AGP)	8.47
171	LECHE SEMIDESNATADA UHT	163.89
171	ACEITE DE OLIVA VIRGEN EXTRA	11.45
172	MELOCOTÓN	226.56
172	ACEITE DE GIRASOL (AGMI)	9.81
173	PLÁTANO	157.46
173	ACEITE DE GIRASOL (AGMI)	10.17
174	LECHE ENTERA UHT	221.87
174	NARANJA	214.59
175	LECHE SEMIDESNATADA UHT	175.88
175	NARANJA	227.12
176	MANZANA	184.38
176	NUEZ (AGP)	8.32
177	MANZANA	206.94
177	ACEITE DE OLIVA VIRGEN EXTRA	7.65
178	NARANJA	199.38
178	NUEZ (AGP)	9.45
179	LECHE SEMIDESNATADA UHT	184.77
179	ALMENDRA CRUDA	23.61
180	LECHE ENTERA UHT	201.33
180	SANDÍA	197.01
181	LECHE ENTERA UHT	223.15
181	FRESA	149.05
182	YOGUR DESNATADO EDULCORADO	136.37
182	AGUACATE	34.24
183	LECHE SEMIDESNATADA UHT	149.6
183	MANDARINA	203.01
184	NARANJA	222.97
184	ACEITE DE GIRASOL (AGMI)	10.67
185	LECHE SEMIDESNATADA UHT	167.98
185	NUEZ (AGP)	11.09
186	PERA	213.95
186	NUEZ (AGP)	9.55
187	FRESA	148.15
187	ACEITE DE OLIVA	8.74
188	LECHE SEMIDESNATADA UHT	151.28
188	ACEITE DE OLIVA	10.93
189	LECHE DESNATADA UHT	215.06
189	FRESA	157.83
190	LECHE DESNATADA UHT	217.48
190	NARANJA	187.96
191	MELÓN	215.88
191	ACEITE DE GIRASOL (AGMI)	12.01
192	LECHE SEMIDESNATADA UHT	151.75
192	AGUACATE	28.84
193	LECHE DESNATADA UHT	205.04
193	NUEZ (AGP)	9.78
194	NARANJA	216.84
194	NUEZ (AGP)	9.88
195	LECHE SEMIDESNATADA UHT	155.83
195	MELÓN	209.78
196	LECHE DESNATADA UHT	172.9
196	NUEZ (AGP)	10.35
197	LECHE SEMIDESNATADA UHT	150.39
197	ALMENDRA CRUDA	29.15
198	LECHE ENTERA UHT	187.37
198	MANZANA	197.69
199	PLÁTANO	168.16
199	ACEITE DE OLIVA VIRGEN EXTRA	8.05
200	LECHE ENTERA UHT	188.38
200	PLÁTANO	128.83
201	CEREZA	134.03
201	AGUACATE	28.87
202	LECHE DESNATADA UHT	164.49
202	MANZANA	207.81
203	NARANJA	179.76
203	NUEZ (AGP)	9.72
204	MANZANA	217.99
204	NUEZ (AGP)	11.08
205	LECHE ENTERA UHT	217.43
205	NUEZ (AGP)	9.15
206	LECHE SEMIDESNATADA UHT	144.07
206	MANZANA	216.92
207	LECHE DESNATADA UHT	182.22
207	SANDÍA	196.85
208	LECHE ENTERA UHT	182.62
208	NUEZ (AGP)	10.45
209	NARANJA	199.93
209	NUEZ (AGP)	8.46
210	LECHE SEMIDESNATADA UHT	176.6
210	CIRUELA	163.34
211	PLÁTANO	155.94
211	ACEITE DE GIRASOL (AGMI)	10.01
212	KIWI	209.26
212	ACEITE DE OLIVA VIRGEN EXTRA	7.66
213	LECHE SEMIDESNATADA UHT	147.67
213	ACEITE DE OLIVA VIRGEN EXTRA	10.56
214	MANDARINA	200.95
214	NUEZ (AGP)	11.39
215	LECHE DESNATADA UHT	193.67
215	NUEZ (AGP)	9.35
216	LECHE DESNATADA UHT	220.53
216	NUEZ (AGP)	10.17
217	UVA BLANCA	139.08
217	NUEZ (AGP)	8.31
218	CIRUELA	141.66
218	ACEITE DE OLIVA VIRGEN EXTRA	10.58
219	YOGUR NATURAL ENTERO	119.92
219	FRESA	122.82
220	LECHE DESNATADA UHT	225.97
220	NARANJA	180.55
221	LECHE SEMIDESNATADA UHT	139.64
221	MELÓN	176.21
222	MELÓN	240.74
222	ACEITE DE GIRASOL (AGMI)	9.54
223	LECHE DESNATADA UHT	142.63
223	SANDÍA	207.27
224	LECHE ENTERA UHT	191.38
224	NUEZ (AGP)	9.31
225	LECHE SEMIDESNATADA UHT	133.82
225	NUEZ (AGP)	10.16
226	LECHE DESNATADA UHT	205.17
226	NUEZ (AGP)	10.53
227	PIÑA	217.82
227	NUEZ (AGP)	9
228	LECHE SEMIDESNATADA UHT	151.85
228	SANDÍA	207.52
229	LECHE SEMIDESNATADA UHT	171.47
229	PLÁTANO	154.39
230	LECHE SEMIDESNATADA UHT	155.57
230	CACAHUETE CRUDO	33.27
231	LECHE DESNATADA UHT	217.04
231	NUEZ (AGP)	11.56
232	MANZANA	195.8
232	ACEITE DE GIRASOL (AGMI)	11.22
233	LECHE SEMIDESNATADA UHT	147.03
233	PLÁTANO	141.74
234	LECHE DESNATADA UHT	233.49
234	NUEZ (AGP)	9.67
235	LECHE DESNATADA UHT	183.63
235	NUEZ (AGP)	8.83
236	LECHE DESNATADA UHT	223.23
236	MANZANA	202.18
237	LECHE DESNATADA UHT	197.72
237	NUEZ (AGP)	9.56
238	LECHE DESNATADA UHT	197.85
238	PLÁTANO	170.62
239	LECHE ENTERA UHT	193.22
239	PIÑA	218.43
240	LECHE DESNATADA UHT	191.93
240	SANDÍA	202.55
241	LECHE FERMENTADA	164.82
241	NUEZ (AGP)	9.47
242	LECHE ENTERA UHT	199.04
242	UVA BLANCA	144.62
243	PLÁTANO	148.29
243	NUEZ (AGP)	10.39
244	LECHE ENTERA UHT	228.89
244	NUEZ (AGP)	9.53
245	LECHE DESNATADA UHT	197.16
245	NARANJA	196.11
246	LECHE ENTERA UHT	215.07
246	MANZANA	224.3
247	LECHE SEMIDESNATADA UHT	162.97
247	NUEZ (AGP)	10.77
248	LECHE DESNATADA UHT	231.66
248	UVA BLANCA	155.16
249	LECHE ENTERA UHT	187.3
249	ACEITE DE OLIVA VIRGEN EXTRA	10.94
250	MANDARINA	196.07
250	AGUACATE	36.6
251	KIWI	172.13
251	ACEITE DE GIRASOL (AGMI)	12.46
252	LECHE ENTERA UHT	214.53
252	NARANJA	196.68
253	LECHE SEMIDESNATADA UHT	153.36
253	MANDARINA	190.84
254	SANDÍA	206
254	ACEITE DE GIRASOL (AGMI)	8.68
255	MELÓN	210.78
255	NUEZ (AGP)	10.16
256	LECHE FERMENTADA	153.82
256	NARANJA	177.02
257	LECHE SEMIDESNATADA UHT	170.58
257	NARANJA	214.85
258	PIÑA	206.72
258	ACEITE DE GIRASOL (AGMI)	10.54
259	LECHE SEMIDESNATADA UHT	141.81
259	NARANJA	212.55
260	CEREZA	126.91
260	NUEZ (AGP)	10.34
261	MELOCOTÓN	253.2
261	ACEITE DE GIRASOL (AGMI)	11.61
262	NARANJA	176.12
262	NUEZ (AGP)	9.18
263	LECHE DESNATADA UHT	178
263	NARANJA	180.77
264	LECHE SEMIDESNATADA UHT	179.65
264	NARANJA	196.31
265	LECHE SEMIDESNATADA UHT	125.85
265	NUEZ (AGMI)	31.23
266	LECHE ENTERA UHT	173.31
266	NUEZ (AGP)	9.24
267	LECHE DESNATADA UHT	206.54
267	NUEZ (AGP)	11.28
268	LECHE SEMIDESNATADA UHT	147.43
268	ACEITE DE OLIVA VIRGEN EXTRA	8.92
269	QUESO FRESCO	70.29
269	NARANJA	191.58
270	LECHE SEMIDESNATADA UHT	131.8
270	NUEZ (AGP)	10.36
271	MELÓN	197.14
271	ACEITE DE GIRASOL (AGMI)	10.08
272	LECHE SEMIDESNATADA UHT	157.24
272	NUEZ (AGP)	8.82
273	SANDÍA	234.82
273	ACEITE DE OLIVA VIRGEN EXTRA	9.09
274	LECHE SEMIDESNATADA UHT	159.07
274	ACEITE DE OLIVA VIRGEN EXTRA	11.82
275	UVA BLANCA	157.56
275	NUEZ (AGP)	10.24
276	NECTARINA	221.79
276	ACEITE DE OLIVA VIRGEN EXTRA	7.76
277	MANZANA	209.27
277	NUEZ (AGP)	9.7
278	LECHE FERMENTADA	184.56
278	PLÁTANO	140.41
279	MELÓN	180.66
279	NUEZ (AGP)	10.07
280	LECHE DESNATADA UHT	185.77
280	CACAHUETE CRUDO	32.14
281	MANZANA	212.35
281	ACEITE DE OLIVA VIRGEN EXTRA	12.65
282	SANDÍA	208.28
282	NUEZ (AGP)	10.08
283	KIWI	187.61
283	ACEITE DE GIRASOL (AGMI)	9.93
284	YOGUR NATURAL ENTERO	117.18
284	PLÁTANO	129.76
285	LECHE ENTERA UHT	205.18
285	NARANJA	171.61
286	LECHE SEMIDESNATADA UHT	141.31
286	ACEITE DE OLIVA VIRGEN EXTRA	10.16
287	MANZANA	171.41
287	NUEZ (AGP)	9.51
288	LECHE ENTERA UHT	179.85
288	CACAHUETE CRUDO	26.67
289	LECHE SEMIDESNATADA UHT	166.88
289	MANZANA	174.76
290	MANDARINA	209.58
290	ACEITE DE OLIVA	7.98
291	LECHE SEMIDESNATADA UHT	131.28
291	NARANJA	184.25
292	LECHE SEMIDESNATADA UHT	153.77
292	ACEITE DE OLIVA VIRGEN EXTRA	9.37
293	MANZANA	216.36
293	NUEZ (AGP)	11.51
294	MELÓN	211.03
294	ACEITE DE OLIVA VIRGEN EXTRA	9.64
295	LECHE DESNATADA UHT	198.26
295	AGUACATE	26.05
296	LECHE DESNATADA UHT	203.55
296	NARANJA	193.8
297	LECHE DESNATADA UHT	195.81
297	NUEZ (AGP)	10.05
298	LECHE SEMIDESNATADA UHT	146.03
298	AGUACATE	33.7
299	LECHE DESNATADA UHT	175.47
299	NARANJA	194.36
300	LECHE ENTERA UHT	226.32
300	SANDÍA	198.65
301	LECHE DESNATADA UHT	199.43
301	PIÑA	187.57
302	LECHE SEMIDESNATADA UHT	150.49
302	AGUACATE	34.76
303	LECHE SEMIDESNATADA UHT	135.02
303	ACEITE DE OLIVA	10.4
304	LECHE DESNATADA UHT	229.71
304	NUEZ (AGP)	9.12
305	LECHE DESNATADA UHT	223.2
305	ACEITE DE OLIVA VIRGEN EXTRA	11.08
306	LECHE ENTERA UHT	196.54
306	AGUACATE	30.83
307	LECHE SEMIDESNATADA UHT	124.42
307	MANDARINA	197
308	LECHE DESNATADA UHT	183.53
308	MANGO	167.41
309	NARANJA	190.23
309	ACEITE DE GIRASOL (AGMI)	8.43
310	LECHE SEMIDESNATADA UHT	147.33
310	ACEITE DE OLIVA VIRGEN EXTRA	9.83
311	LECHE DESNATADA UHT	184.07
311	PLÁTANO	148.47
312	NARANJA	193.72
312	ACEITE DE GIRASOL (AGMI)	9.32
313	LECHE ENTERA UHT	204.44
313	NUEZ (AGP)	11.1
314	QUESO FRESCO	76.31
314	MELÓN	198.34
315	PLÁTANO	142.63
315	NUEZ (AGP)	9.07
316	LECHE DESNATADA UHT	241.37
316	ACEITE DE OLIVA VIRGEN EXTRA	8.95
317	LECHE SEMIDESNATADA UHT	154.22
317	MANDARINA	215.93
318	PLÁTANO	188.77
318	ACEITE DE OLIVA	8.98
319	LECHE SEMIDESNATADA UHT	157.03
319	NUEZ (AGP)	9.62
320	LECHE ENTERA UHT	217.98
320	NUEZ (AGMI)	26.93
321	MELÓN	229.29
321	NUEZ (AGP)	7.99
322	LECHE ENTERA UHT	224.01
322	MANDARINA	191.4
323	UVA BLANCA	135.8
323	ACEITE DE OLIVA	10.55
324	NARANJA	202.51
324	ACEITE DE OLIVA VIRGEN EXTRA	9.29
325	KIWI	187.59
325	NUEZ (AGP)	10.28
326	LECHE SEMIDESNATADA UHT	164.56
326	MANZANA	184.39
327	LECHE DESNATADA UHT	194.6
327	NUEZ (AGP)	8.81
328	MELÓN	195.84
328	NUEZ (AGP)	9.86
329	LECHE DESNATADA UHT	219.86
329	PLÁTANO	165.64
330	NARANJA	182.07
330	ACEITE DE OLIVA VIRGEN EXTRA	10.43
331	ZUMO DE NARANJA (PROCESADO)	190.34
331	NUEZ (AGP)	10.28
332	MELOCOTÓN	250.96
332	NUEZ (AGP)	9.94
333	LECHE SEMIDESNATADA UHT	145.81
333	NUEZ (AGP)	11.44
334	LECHE SEMIDESNATADA UHT	151.51
334	MELOCOTÓN	199.43
335	QUESO FRESCO	73.8
335	UVA BLANCA	165.11
336	LECHE DESNATADA UHT	201.19
336	MANDARINA	196.81
337	LECHE DESNATADA UHT	189.81
337	ACEITE DE OLIVA VIRGEN EXTRA	9.22
338	LECHE DESNATADA UHT	175.45
338	NARANJA	206.04
339	LECHE SEMIDESNATADA UHT	158.6
339	MANZANA	179.78
340	LECHE ENTERA UHT	170.43
340	MANZANA	211.08
341	NARANJA	196.53
341	NUEZ (AGP)	8.69
342	LECHE DESNATADA UHT	185.93
342	NUEZ (AGP)	8.9
343	MELÓN	175.51
343	NUEZ (AGP)	9.33
344	YOGUR NATURAL ENTERO	121.77
344	NUEZ (AGP)	10.07
345	NARANJA	207.61
345	ACEITE DE GIRASOL (AGMI)	11.72
346	LECHE SEMIDESNATADA UHT	148.49
346	NARANJA	202.82
347	MANZANA	194.08
347	NUEZ (AGP)	10.48
348	SANDÍA	194.23
348	ACEITE DE OLIVA VIRGEN EXTRA	9.93
349	QUESO FRESCO	90.65
349	MELÓN	202.68
350	QUESO FRESCO	84.88
350	MANZANA	205.96
351	LECHE SEMIDESNATADA UHT	171.34
351	NUEZ (AGP)	8.93
352	LECHE ENTERA UHT	217.72
352	SANDÍA	209.16
353	LECHE SEMIDESNATADA UHT	143.78
353	NUEZ (AGP)	9.15
354	LECHE ENTERA UHT	195.36
354	ACEITE DE OLIVA VIRGEN EXTRA	10.39
355	LECHE SEMIDESNATADA UHT	173.23
355	NUEZ (AGP)	11.11
356	LECHE DESNATADA UHT	208.3
356	MELOCOTÓN	212.88
357	SANDÍA	206.77
357	NUEZ (AGP)	9.86
358	LECHE DESNATADA UHT	162.6
358	NUEZ (AGP)	10.53
359	LECHE DESNATADA UHT	195.23
359	MANZANA	219.04
360	LECHE ENTERA UHT	208.72
360	NARANJA	166.25
361	LECHE ENTERA UHT	207.49
361	NUEZ (AGP)	9.4
362	NARANJA	189.97
362	ACEITE DE GIRASOL (AGMI)	10.32
363	LECHE SEMIDESNATADA UHT	159.36
363	NUEZ (AGP)	11.09
364	LECHE SEMIDESNATADA UHT	126.65
364	ALMENDRA CRUDA	29.95
365	PERA	142.46
365	ACEITE DE OLIVA VIRGEN EXTRA	10.3

## Sheet: snack_1 (plato)
Día	Kcal BDCA	Carb BDCA	Lip BDCA	Prot BDCA	Kcal Smartcloth	Carb Smartcloth	Lip Smartcloth	Prot Smartcloth	Dif. Kcal	Dif. Carb	Dif. Lip	Dif. Prot
1
2
3
4
5
6
7
8
9
10
11
12
13
14
15
16
17
18
19
20
21
22
23
24
25
26
27
28
29
30
31
32
33
34
35
36
37
38
39
40
41
42
43
44
45
46
47
48
49
50
51
52
53
54
55
56
57
58
59
60
61
62
63
64
65
66
67
68
69
70
71
72
73
74
75
76
77
78
79
80
81
82
83
84
85
86
87
88
89
90
91
92
93
94
95
96
97
98
99
100
101
102
103
104
105
106
107
108
109
110
111
112
113
114
115
116
117
118
119
120
121
122
123
124
125
126
127
128
129
130
131
132
133
134
135
136
137
138
139
140
141
142
143
144
145
146
147
148
149
150
151
152
153
154
155
156
157
158
159
160
161
162
163
164
165
166
167
168
169
170
171
172
173
174
175
176
177
178
179
180
181
182
183
184
185
186
187
188
189
190
191
192
193
194
195
196
197
198
199
200
201
202
203
204
205
206
207
208
209
210
211
212
213
214
215
216
217
218
219
220
221
222
223
224
225
226
227
228
229
230
231
232
233
234
235
236
237
238
239
240
241
242
243
244
245
246
247
248
249
250
251
252
253
254
255
256
257
258
259
260
261
262
263
264
265
266
267
268
269
270
271
272
273
274
275
276
277
278
279
280
281
282
283
284
285
286
287
288
289
290
291
292
293
294
295
296
297
298
299
300
301
302
303
304
305
306
307
308
309
310
311
312
313
314
315
316
317
318
319
320
321
322
323
324
325
326
327
328
329
330
331
332
333
334
335
336
337
338
339
340
341
342
343
344
345
346
347
348
349
350
351
352
353
354
355
356
357
358
359
360
361
362
363
364
365

[truncated: 6 more sheets: snack_2 (alimentos), snack_2 (plato), analisis_dia, analisis_alimento, analisis_grupo, analisis_errores]
